# Supplementary material for: Ethyl 2-methyl-4-phenyl­quinoline-3-carboxyl­ate
Source: Acta Crystallogr Sect E Struct Rep Online. 2009 May 23;65(Pt 6):o1382. doi: 10.1107/S1600536809018625 (PMC2969813; doi:10.1107/S1600536809018625)
Supplement: Supplementary file 1 [file e-65-o1382-sup1.cif]

##############################################################################
###                                                                        ###
###        Electronic paper (Acta Crystallographica Section E)             ###
###                                                                        ###
##############################################################################
#                                                                            #
# This CIF contains the data in a paper accepted for publication in Acta     #
# Crystallographica Section E. It conforms to the requirements of Notes      #
# for Authors for Section E, and has been peer reviewed under the auspices   #
# of the IUCr Commission on Journals.                                        #
#                                                                            #
# Full details of the Crystallographic Information File format               #
# are given in the paper "The Crystallographic Information File (CIF):       #
# a New Standard Archive File for Crystallography" by S. R. Hall, F. H.      #
# Allen and I. D. Brown [Acta Cryst. (1991), A47, 655-685].                  #
#                                                                            #
# The current version of the core CIF dictionary is obtainable from          #
# ftp://ftp.iucr.org/pub/cif_core.dic. The current version number is 2.4.    #
#                                                                            #
# Software is freely available for graphical display of the structure(s) in  #
# this CIF.  For information consult the CIF home page http://www.iucr.org/  #
# cif/home.html                                                              #
#                                                                            #
# This file may be used for bona fide research purposes within the           #
# scientific community so long as proper attribution is given to the journal # 
# article from which it was obtained.                                        #
#                                                                            #
##############################################################################
                                             
data_global
_audit_creation_method     'WinGX routine CIF_UPDATE'
_audit_conform_dict_name     cif_core.dic
_audit_conform_dict_version     2.3
_journal_date_recd_electronic     2009-05-03
_journal_date_accepted     2009-05-17
_journal_name_full     'Acta Crystallographica, Section E'
_journal_year     2009
_journal_volume     65
_journal_issue      6
_journal_page_first     o1382
_journal_page_last     o1382
_journal_paper_category     QO
_journal_coeditor_code     HK2681
_publ_contact_author_name     'Bazgir, Ayoob'
_publ_contact_author_address
;
Department of Chemistry
Islamic Azad University
Dorood Branch
Dorood 688173551
Iran
;
_publ_contact_author_email     a_bazgir@yahoo.com
_publ_contact_author_fax     '98(21)55277851'
_publ_contact_author_phone     '98(21)55277852'
_publ_section_title
;
Ethyl 2-methyl-4-phenylquinoline-3-carboxylate
;
loop_
    _publ_author_name
    _publ_author_address
    'Bazgir, Ayoob'
;
Department of Chemistry
Islamic Azad University
Dorood Branch
Dorood 688173551
Iran
;
data_I
_audit_creation_method     'WinGX routine CIF_UPDATE'
_chemical_name_systematic
;
Ethyl 2-methyl-4-phenylquinoline-3-carboxylate
;
_chemical_formula_moiety     'C19 H17 N1 O2'
_chemical_formula_sum     'C19 H17 N1 O2'
_chemical_formula_iupac     'C19 H17 N1 O2'
_chemical_formula_weight     291.34
_symmetry_cell_setting     triclinic
_symmetry_space_group_name_H-M     'P -1'
_symmetry_space_group_name_Hall     '-P 1'
loop_
    _symmetry_equiv_pos_site_id
    _symmetry_equiv_pos_as_xyz
    1 x,y,z
    2 -x,-y,-z
_cell_length_a     9.0282(10)
_cell_length_b     9.3620(10)
_cell_length_c     10.7258(10)
_cell_angle_alpha     69.765(8)
_cell_angle_beta     66.733(8)
_cell_angle_gamma     70.605(8)
_cell_volume     761.08(15)
_cell_formula_units_Z     2
_cell_measurement_reflns_used     1548
_cell_measurement_theta_min     2.38
_cell_measurement_theta_max     29.22
_cell_measurement_temperature     120(2)
_exptl_crystal_description     block
_exptl_crystal_colour     colourless
_exptl_crystal_size_max     0.35
_exptl_crystal_size_mid     0.32
_exptl_crystal_size_min     0.25
_exptl_crystal_density_diffrn     1.271
_exptl_crystal_density_method     'not measured'
_exptl_crystal_F_000     308
_exptl_absorpt_coefficient_mu     0.082
_exptl_absorpt_correction_type     none
_diffrn_radiation_type     MoK\a
_diffrn_radiation_wavelength     0.71073
_diffrn_measurement_device_type     'Bruker SMART CCD area-detector'
_diffrn_measurement_method     '\f and \w'
_diffrn_reflns_number     8164
_diffrn_reflns_av_R_equivalents     0.0438
_diffrn_reflns_theta_min     2.38
_diffrn_reflns_theta_max     29.22
_diffrn_reflns_theta_full     29.22
_diffrn_measured_fraction_theta_max     0.987
_diffrn_measured_fraction_theta_full     0.987
_diffrn_reflns_limit_h_min     -12
_diffrn_reflns_limit_h_max     12
_diffrn_reflns_limit_k_min     -12
_diffrn_reflns_limit_k_max     12
_diffrn_reflns_limit_l_min     -13
_diffrn_reflns_limit_l_max     14
_diffrn_standards_number     0
_reflns_number_total     3995
_reflns_number_gt     3410
_reflns_threshold_expression     I>2\s(I)
_refine_ls_structure_factor_coef     Fsqd
_refine_ls_matrix_type     full
_refine_ls_R_factor_gt     0.0649
_refine_ls_wR_factor_ref     0.1936
_refine_ls_goodness_of_fit_ref     1.085
_refine_ls_restrained_S_all     1.085
_refine_ls_number_reflns     3995
_refine_ls_number_parameters     199
_refine_ls_number_restraints     0
_refine_ls_hydrogen_treatment     constr
_refine_ls_weighting_scheme     calc
_refine_ls_weighting_details
       'calc w = 1/[\s^2^(Fo^2^)+(0.0955P)^2^+0.1587P] where P=(Fo^2^+2Fc^2^)/3'
_refine_ls_shift/su_max     0.01
_refine_diff_density_max     0.329
_refine_diff_density_min     -0.346
_refine_ls_extinction_method     none
loop_
    _atom_type_symbol
    _atom_type_description
    _atom_type_scat_dispersion_real
    _atom_type_scat_dispersion_imag
    _atom_type_scat_source
    C C 0.0033 0.0016 'International Tables Vol C Tables 4.2.6.8 and 6.1.1.4'
    H H 0 0 'International Tables Vol C Tables 4.2.6.8 and 6.1.1.4'
    N N 0.0061 0.0033 'International Tables Vol C Tables 4.2.6.8 and 6.1.1.4'
    O O 0.0106 0.006 'International Tables Vol C Tables 4.2.6.8 and 6.1.1.4'
_computing_data_collection     'SMART (Bruker, 1998)'
_computing_cell_refinement     'SAINT (Bruker, 1998)'
_computing_data_reduction     'SAINT (Bruker, 1998)'
_computing_structure_solution     'SHELXTL (Sheldrick, 2008)'
_computing_structure_refinement     'SHELXTL (Sheldrick, 2008)'
_computing_molecular_graphics
                  'ORTEP-3 for Windows (Farrugia, 1997) and PLATON (Spek, 2009)'
_computing_publication_material
                                'WinGX (Farrugia, 1999) and PLATON (Spek, 2009)'
loop_
    _atom_site_type_symbol
    _atom_site_label
    _atom_site_fract_x
    _atom_site_fract_y
    _atom_site_fract_z
    _atom_site_U_iso_or_equiv
    _atom_site_adp_type
    _atom_site_calc_flag
    _atom_site_refinement_flags
    _atom_site_occupancy
    _atom_site_disorder_assembly
    _atom_site_disorder_group
    O O1 0.6903(3) -0.70878(17) 0.11893(14) 0.0879(5) Uani d . 1 . .
    O O2 0.6965(2) -0.95151(14) 0.24871(13) 0.0696(4) Uani d . 1 . .
    N N1 0.44256(15) -0.71135(15) 0.57975(13) 0.0470(3) Uani d . 1 . .
    C C1 0.56342(18) -0.68228(16) 0.60840(15) 0.0438(3) Uani d . 1 . .
    C C2 0.5192(2) -0.6418(2) 0.73600(17) 0.0551(4) Uani d . 1 . .
    H H2 0.4104 -0.6328 0.7953 0.066 Uiso calc R 1 . .
    C C3 0.6347(3) -0.6159(2) 0.77284(19) 0.0622(5) Uani d . 1 . .
    H H3 0.6046 -0.5907 0.8575 0.075 Uiso calc R 1 . .
    C C4 0.7988(2) -0.6273(2) 0.6834(2) 0.0615(4) Uani d . 1 . .
    H H4 0.8767 -0.6096 0.7094 0.074 Uiso calc R 1 . .
    C C5 0.8456(2) -0.66413(19) 0.55808(18) 0.0523(4) Uani d . 1 . .
    H H5 0.9545 -0.6702 0.4994 0.063 Uiso calc R 1 . .
    C C6 0.72854(17) -0.69295(15) 0.51769(15) 0.0420(3) Uani d . 1 . .
    C C7 0.76870(17) -0.73393(15) 0.38991(14) 0.0402(3) Uani d . 1 . .
    C C8 0.94211(17) -0.75008(16) 0.29187(15) 0.0423(3) Uani d . 1 . .
    C C9 1.0023(2) -0.61966(19) 0.20110(18) 0.0546(4) Uani d . 1 . .
    H H9 0.9326 -0.5206 0.1985 0.066 Uiso calc R 1 . .
    C C10 1.1658(2) -0.6361(2) 0.11427(19) 0.0619(4) Uani d . 1 . .
    H H10 1.2049 -0.5483 0.0535 0.074 Uiso calc R 1 . .
    C C11 1.2697(2) -0.7819(2) 0.11829(18) 0.0612(5) Uani d . 1 . .
    H H11 1.3796 -0.7925 0.0614 0.073 Uiso calc R 1 . .
    C C12 1.2116(2) -0.9125(2) 0.20633(19) 0.0622(4) Uani d . 1 . .
    H H12 1.2818 -1.0112 0.2081 0.075 Uiso calc R 1 . .
    C C13 1.0480(2) -0.89658(18) 0.29248(17) 0.0526(4) Uani d . 1 . .
    H H13 1.009 -0.9851 0.3512 0.063 Uiso calc R 1 . .
    C C14 0.64476(17) -0.76184(16) 0.36344(14) 0.0410(3) Uani d . 1 . .
    C C15 0.67936(18) -0.80112(17) 0.22859(15) 0.0451(3) Uani d . 1 . .
    C C16 0.7336(3) -1.0130(2) 0.12943(19) 0.0640(5) Uani d . 1 . .
    H H16A 0.7594 -0.9331 0.0428 0.077 Uiso calc R 1 . .
    H H16B 0.6389 -1.0461 0.1365 0.077 Uiso calc R 1 . .
    C C17 0.8780(3) -1.1482(3) 0.1307(2) 0.0694(5) Uani d . 1 . .
    H H17A 0.8511 -1.2265 0.2168 0.083 Uiso calc R 1 . .
    H H17B 0.9711 -1.114 0.1231 0.083 Uiso calc R 1 . .
    H H17C 0.905 -1.1913 0.0532 0.083 Uiso calc R 1 . .
    C C18 0.48148(18) -0.75086(17) 0.46289(15) 0.0441(3) Uani d . 1 . .
    C C19 0.3470(2) -0.7867(2) 0.43737(19) 0.0577(4) Uani d . 1 . .
    H H19A 0.2567 -0.6965 0.4356 0.069 Uiso calc R 1 . .
    H H19B 0.3086 -0.8727 0.511 0.069 Uiso calc R 1 . .
    H H19C 0.3897 -0.8138 0.3491 0.069 Uiso calc R 1 . .
loop_
    _atom_site_aniso_label
    _atom_site_aniso_U_11
    _atom_site_aniso_U_22
    _atom_site_aniso_U_33
    _atom_site_aniso_U_12
    _atom_site_aniso_U_13
    _atom_site_aniso_U_23
    O1 0.1583(17) 0.0598(8) 0.0463(7) -0.0329(9) -0.0344(9) -0.0036(6)
    O2 0.1184(12) 0.0481(6) 0.0487(6) -0.0242(7) -0.0284(7) -0.0121(5)
    N1 0.0443(6) 0.0499(7) 0.0454(6) -0.0124(5) -0.0135(5) -0.0091(5)
    C1 0.0471(7) 0.0398(6) 0.0437(7) -0.0072(5) -0.0161(6) -0.0096(5)
    C2 0.0607(9) 0.0556(9) 0.0460(8) -0.0086(7) -0.0143(7) -0.0166(6)
    C3 0.0786(12) 0.0623(10) 0.0558(9) -0.0085(8) -0.0288(9) -0.0248(8)
    C4 0.0684(11) 0.0631(10) 0.0709(11) -0.0092(8) -0.0375(9) -0.0251(8)
    C5 0.0494(8) 0.0540(8) 0.0629(9) -0.0071(6) -0.0261(7) -0.0203(7)
    C6 0.0437(7) 0.0376(6) 0.0472(7) -0.0052(5) -0.0191(6) -0.0117(5)
    C7 0.0408(6) 0.0364(6) 0.0433(7) -0.0082(5) -0.0146(5) -0.0087(5)
    C8 0.0411(6) 0.0440(7) 0.0442(7) -0.0097(5) -0.0151(5) -0.0119(5)
    C9 0.0563(9) 0.0464(8) 0.0594(9) -0.0154(6) -0.0170(7) -0.0090(6)
    C10 0.0627(10) 0.0744(11) 0.0509(9) -0.0347(9) -0.0119(7) -0.0071(8)
    C11 0.0454(8) 0.0894(13) 0.0472(8) -0.0166(8) -0.0103(6) -0.0190(8)
    C12 0.0497(9) 0.0676(10) 0.0589(9) 0.0023(7) -0.0163(7) -0.0192(8)
    C13 0.0499(8) 0.0455(7) 0.0544(8) -0.0070(6) -0.0147(6) -0.0086(6)
    C14 0.0442(7) 0.0394(6) 0.0405(6) -0.0110(5) -0.0151(5) -0.0075(5)
    C15 0.0476(7) 0.0471(7) 0.0435(7) -0.0142(6) -0.0163(6) -0.0089(5)
    C16 0.0854(13) 0.0621(10) 0.0558(9) -0.0166(9) -0.0259(9) -0.0238(8)
    C17 0.0650(11) 0.0801(13) 0.0642(11) -0.0162(9) -0.0143(9) -0.0266(9)
    C18 0.0433(7) 0.0452(7) 0.0439(7) -0.0124(5) -0.0162(5) -0.0060(5)
    C19 0.0497(8) 0.0728(11) 0.0576(9) -0.0221(8) -0.0213(7) -0.0115(8)
_geom_special_details
;
All e.s.d.'s (except the e.s.d. in the dihedral angle between two l.s. planes)
are estimated using the full covariance matrix. The cell e.s.d.'s are taken
into account individually in the estimation of e.s.d.'s in distances, angles
and torsion angles; correlations between e.s.d.'s in cell parameters are only
used when they are defined by crystal symmetry. An approximate (isotropic)
treatment of cell e.s.d.'s is used for estimating e.s.d.'s involving l.s.
planes.
;
loop_
    _geom_bond_atom_site_label_1
    _geom_bond_atom_site_label_2
    _geom_bond_site_symmetry_2
    _geom_bond_distance
    _geom_bond_publ_flag
    C1 N1 . 1.3708(19) ?
    C1 C6 . 1.415(2) ?
    C1 C2 . 1.415(2) ?
    C2 C3 . 1.365(3) ?
    C2 H2 . 0.93 ?
    C3 C4 . 1.403(3) ?
    C3 H3 . 0.93 ?
    C4 C5 . 1.371(2) ?
    C4 H4 . 0.93 ?
    C5 C6 . 1.417(2) ?
    C5 H5 . 0.93 ?
    C6 C7 . 1.4268(19) ?
    C7 C14 . 1.3775(19) ?
    C7 C8 . 1.4939(19) ?
    C8 C13 . 1.387(2) ?
    C8 C9 . 1.391(2) ?
    C9 C10 . 1.390(2) ?
    C9 H9 . 0.93 ?
    C10 C11 . 1.373(3) ?
    C10 H10 . 0.93 ?
    C11 C12 . 1.378(3) ?
    C11 H11 . 0.93 ?
    C12 C13 . 1.388(2) ?
    C12 H12 . 0.93 ?
    C13 H13 . 0.93 ?
    C14 C18 . 1.433(2) ?
    C14 C15 . 1.5031(19) ?
    C15 O1 . 1.1841(19) ?
    C15 O2 . 1.3132(19) ?
    C16 O2 . 1.457(2) ?
    C16 C17 . 1.485(3) ?
    C16 H16A . 0.97 ?
    C16 H16B . 0.97 ?
    C17 H17A . 0.96 ?
    C17 H17B . 0.96 ?
    C17 H17C . 0.96 ?
    C18 N1 . 1.311(2) ?
    C18 C19 . 1.503(2) ?
    C19 H19A . 0.96 ?
    C19 H19B . 0.96 ?
    C19 H19C . 0.96 ?
loop_
    _geom_angle_atom_site_label_1
    _geom_angle_atom_site_label_2
    _geom_angle_atom_site_label_3
    _geom_angle_site_symmetry_1
    _geom_angle_site_symmetry_3
    _geom_angle
    _geom_angle_publ_flag
    N1 C1 C6 . . 123.08(13) ?
    N1 C1 C2 . . 117.62(14) ?
    C6 C1 C2 . . 119.30(14) ?
    C3 C2 C1 . . 120.59(16) ?
    C3 C2 H2 . . 119.7 ?
    C1 C2 H2 . . 119.7 ?
    C2 C3 C4 . . 120.20(16) ?
    C2 C3 H3 . . 119.9 ?
    C4 C3 H3 . . 119.9 ?
    C5 C4 C3 . . 120.81(15) ?
    C5 C4 H4 . . 119.6 ?
    C3 C4 H4 . . 119.6 ?
    C4 C5 C6 . . 120.21(16) ?
    C4 C5 H5 . . 119.9 ?
    C6 C5 H5 . . 119.9 ?
    C1 C6 C5 . . 118.89(13) ?
    C1 C6 C7 . . 117.77(12) ?
    C5 C6 C7 . . 123.35(13) ?
    C14 C7 C6 . . 117.96(12) ?
    C14 C7 C8 . . 122.12(12) ?
    C6 C7 C8 . . 119.89(12) ?
    C13 C8 C9 . . 118.59(14) ?
    C13 C8 C7 . . 120.19(13) ?
    C9 C8 C7 . . 121.21(13) ?
    C10 C9 C8 . . 120.56(16) ?
    C10 C9 H9 . . 119.7 ?
    C8 C9 H9 . . 119.7 ?
    C11 C10 C9 . . 120.00(16) ?
    C11 C10 H10 . . 120 ?
    C9 C10 H10 . . 120 ?
    C10 C11 C12 . . 120.20(16) ?
    C10 C11 H11 . . 119.9 ?
    C12 C11 H11 . . 119.9 ?
    C11 C12 C13 . . 119.94(16) ?
    C11 C12 H12 . . 120 ?
    C13 C12 H12 . . 120 ?
    C8 C13 C12 . . 120.70(15) ?
    C8 C13 H13 . . 119.7 ?
    C12 C13 H13 . . 119.7 ?
    C7 C14 C18 . . 120.33(13) ?
    C7 C14 C15 . . 120.08(12) ?
    C18 C14 C15 . . 119.58(12) ?
    O1 C15 O2 . . 124.63(15) ?
    O1 C15 C14 . . 124.46(14) ?
    O2 C15 C14 . . 110.91(12) ?
    O2 C16 C17 . . 107.69(15) ?
    O2 C16 H16A . . 110.2 ?
    C17 C16 H16A . . 110.2 ?
    O2 C16 H16B . . 110.2 ?
    C17 C16 H16B . . 110.2 ?
    H16A C16 H16B . . 108.5 ?
    C16 C17 H17A . . 109.5 ?
    C16 C17 H17B . . 109.5 ?
    H17A C17 H17B . . 109.5 ?
    C16 C17 H17C . . 109.5 ?
    H17A C17 H17C . . 109.5 ?
    H17B C17 H17C . . 109.5 ?
    N1 C18 C14 . . 122.27(13) ?
    N1 C18 C19 . . 117.00(14) ?
    C14 C18 C19 . . 120.73(13) ?
    C18 C19 H19A . . 109.5 ?
    C18 C19 H19B . . 109.5 ?
    H19A C19 H19B . . 109.5 ?
    C18 C19 H19C . . 109.5 ?
    H19A C19 H19C . . 109.5 ?
    H19B C19 H19C . . 109.5 ?
    C18 N1 C1 . . 118.58(13) ?
    C15 O2 C16 . . 119.11(13) ?
loop_
    _geom_torsion_atom_site_label_1
    _geom_torsion_atom_site_label_2
    _geom_torsion_atom_site_label_3
    _geom_torsion_atom_site_label_4
    _geom_torsion_site_symmetry_1
    _geom_torsion_site_symmetry_2
    _geom_torsion_site_symmetry_3
    _geom_torsion_site_symmetry_4
    _geom_torsion
    _geom_torsion_publ_flag
    N1 C1 C2 C3 . . . . 178.06(15) ?
    C6 C1 C2 C3 . . . . -1.1(2) ?
    C1 C2 C3 C4 . . . . 0.8(3) ?
    C2 C3 C4 C5 . . . . 0.1(3) ?
    C3 C4 C5 C6 . . . . -0.6(3) ?
    N1 C1 C6 C5 . . . . -178.56(13) ?
    C2 C1 C6 C5 . . . . 0.6(2) ?
    N1 C1 C6 C7 . . . . 0.9(2) ?
    C2 C1 C6 C7 . . . . -179.97(12) ?
    C4 C5 C6 C1 . . . . 0.3(2) ?
    C4 C5 C6 C7 . . . . -179.12(14) ?
    C1 C6 C7 C14 . . . . -0.56(19) ?
    C5 C6 C7 C14 . . . . 178.85(13) ?
    C1 C6 C7 C8 . . . . -178.70(12) ?
    C5 C6 C7 C8 . . . . 0.7(2) ?
    C14 C7 C8 C13 . . . . -79.78(18) ?
    C6 C7 C8 C13 . . . . 98.29(17) ?
    C14 C7 C8 C9 . . . . 101.92(17) ?
    C6 C7 C8 C9 . . . . -80.01(18) ?
    C13 C8 C9 C10 . . . . -0.8(2) ?
    C7 C8 C9 C10 . . . . 177.53(15) ?
    C8 C9 C10 C11 . . . . -0.4(3) ?
    C9 C10 C11 C12 . . . . 1.2(3) ?
    C10 C11 C12 C13 . . . . -0.8(3) ?
    C9 C8 C13 C12 . . . . 1.3(2) ?
    C7 C8 C13 C12 . . . . -177.08(15) ?
    C11 C12 C13 C8 . . . . -0.5(3) ?
    C6 C7 C14 C18 . . . . -0.5(2) ?
    C8 C7 C14 C18 . . . . 177.58(12) ?
    C6 C7 C14 C15 . . . . 178.33(11) ?
    C8 C7 C14 C15 . . . . -3.6(2) ?
    C7 C14 C15 O1 . . . . -76.8(2) ?
    C18 C14 C15 O1 . . . . 102.0(2) ?
    C7 C14 C15 O2 . . . . 102.89(16) ?
    C18 C14 C15 O2 . . . . -78.24(17) ?
    C7 C14 C18 N1 . . . . 1.5(2) ?
    C15 C14 C18 N1 . . . . -177.41(13) ?
    C7 C14 C18 C19 . . . . -177.80(14) ?
    C15 C14 C18 C19 . . . . 3.3(2) ?
    C14 C18 N1 C1 . . . . -1.1(2) ?
    C19 C18 N1 C1 . . . . 178.13(13) ?
    C6 C1 N1 C18 . . . . 0.0(2) ?
    C2 C1 N1 C18 . . . . -179.18(13) ?
    O1 C15 O2 C16 . . . . 0.8(3) ?
    C14 C15 O2 C16 . . . . -178.93(15) ?
    C17 C16 O2 C15 . . . . 129.54(19) ?
loop_
    _geom_hbond_atom_site_label_D
    _geom_hbond_atom_site_label_H
    _geom_hbond_atom_site_label_A
    _geom_hbond_site_symmetry_A
    _geom_hbond_distance_DH
    _geom_hbond_distance_HA
    _geom_hbond_distance_DA
    _geom_hbond_angle_DHA
    _geom_hbond_publ_flag
    C16 H16A O1 . 0.97 2.32 2.711(3) 103 yes
    C19 H19B O2 2_636 0.96 2.52 3.374(3) 147 yes
    C19 H19C O2 . 0.96 2.59 3.212(3) 122 yes
    C12 H12 Cg2 2_756 0.93 2.95 3.750(3) 145 yes
    C17 H17C Cg3 2_755 0.96 2.97 3.883(3) 160 yes
