# Supplementary material for: Ethyl 2-methyl-4-phenyl­quinoline-3-carboxyl­ate
Source: Acta Crystallogr Sect E Struct Rep Online. 2009 May 23;65(Pt 6):o1382. doi: 10.1107/S1600536809018625 (PMC2969813; doi:10.1107/S1600536809018625)
Supplement: Supplementary file 2 [file e-65-o1382-Isup2.hkl]

#
# h,k,l, Fc-squared, Fo-squared, sigma(Fo-squared) and status flag
#
data_I
_shelx_title ' KH327 BAZGIR'
_shelx_refln_list_code          4
_shelx_F_calc_maximum       26.96
_exptl_crystal_F_000       352.00
_reflns_d_resolution_high  0.7281
 
loop_
 _symmetry_equiv_pos_as_xyz
 'x, y, z'
 '-x, -y, -z'
 
_cell_length_a     9.0282
_cell_length_b     9.3620
_cell_length_c    10.7258
_cell_angle_alpha  69.765
_cell_angle_beta   66.733
_cell_angle_gamma  70.605
 
_shelx_F_squared_multiplier     1.000
 
loop_
 _refln_index_h
 _refln_index_k
 _refln_index_l
 _refln_F_squared_calc
 _refln_F_squared_meas
 _refln_F_squared_sigma
 _refln_observed_status
   1   0   0      455.71      475.79      8.13 o
   3   0   0      236.05      269.78      6.23 o
   4   0   0      191.86      205.54      5.73 o
   5   0   0       16.51       11.15      0.50 o
   6   0   0       24.07       27.08      1.55 o
   7   0   0        0.50        0.50      0.17 o
   8   0   0        0.38        0.14      0.45 o
   9   0   0        0.19        0.19      0.43 o
  10   0   0       13.79       15.38      0.28 o
  11   0   0        0.16        0.06      0.30 o
 -10   1   0        0.11       -0.10      0.32 o
  -9   1   0        0.51        0.06      0.17 o
  -8   1   0        0.28        0.70      0.18 o
  -7   1   0        6.89        8.14      0.32 o
  -6   1   0       52.95       51.82      0.26 o
  -5   1   0       33.97       35.90      0.80 o
  -4   1   0       44.70       52.69      0.31 o
  -2   1   0       36.04       27.56      0.44 o
   0   1   0        2.10        2.30      0.20 o
   3   1   0       66.56       65.29      2.01 o
   4   1   0      278.21      294.88      7.70 o
   5   1   0      133.74      120.27      4.30 o
   6   1   0        0.01        1.03      0.18 o
   7   1   0        2.97        2.96      0.18 o
   8   1   0        1.71        0.94      0.17 o
   9   1   0        0.49        0.06      0.29 o
  10   1   0        0.51        0.92      0.29 o
  11   1   0        6.48        7.66      0.73 o
 -10   2   0        6.62        6.64      0.47 o
  -9   2   0        1.52        1.59      0.19 o
  -8   2   0        0.03        0.04      0.16 o
  -7   2   0        0.22        0.34      0.24 o
  -6   2   0        5.86        6.48      0.20 o
  -5   2   0       77.88       87.98      0.43 o
  -4   2   0        3.07       11.36      0.30 o
  -3   2   0       27.24       26.15      0.37 o
   1   2   0      157.26      118.57      3.76 o
   2   2   0      144.64      129.71      0.51 o
   3   2   0       68.93       80.65      1.14 o
   4   2   0        8.21        7.60      0.18 o
   5   2   0        1.44       -0.18      0.31 o
   6   2   0       19.98       23.54      0.21 o
   7   2   0       11.97       10.79      0.22 o
   8   2   0        1.98        1.25      0.22 o
   9   2   0       10.54       11.76      0.82 o
  10   2   0       19.05       20.62      1.83 o
  11   2   0        1.05        2.61      0.27 o
 -10   3   0        0.81        0.72      0.22 o
  -9   3   0        1.13        0.89      0.20 o
  -8   3   0        0.02       -0.14      0.15 o
  -7   3   0       19.11       16.86      0.71 o
  -6   3   0       48.78       54.94      0.35 o
  -5   3   0       40.17       39.56      0.32 o
  -4   3   0      298.41      312.00      0.81 o
  -3   3   0      118.44      103.58      0.53 o
  -2   3   0       88.40      105.60      0.55 o
  -1   3   0        4.49        9.19      0.21 o
   1   3   0      727.10      739.77      1.54 o
   3   3   0       50.90       54.12      0.90 o
   4   3   0       19.67       17.49      0.28 o
   5   3   0        7.53        6.34      0.81 o
   6   3   0       97.35       90.19      6.66 o
   7   3   0       48.47       54.67      3.16 o
   8   3   0        5.15        7.03      1.13 o
   9   3   0        0.26        0.71      0.62 o
  10   3   0        8.35        8.01      0.17 o
  11   3   0        7.30        8.67      1.39 o
  -9   4   0        1.77        1.30      0.19 o
  -8   4   0        3.96        4.52      0.26 o
  -7   4   0        0.09        0.87      0.24 o
  -6   4   0        0.39        0.23      0.17 o
  -5   4   0       52.72       64.58      0.37 o
  -4   4   0        4.67        5.19      0.28 o
  -3   4   0      218.38      270.48      0.76 o
  -2   4   0       39.27       53.79      0.41 o
   0   4   0       31.73       48.34      0.89 o
   1   4   0        0.01        0.22      0.14 o
   2   4   0      334.72      309.59      0.91 o
   3   4   0       62.22       47.71      0.99 o
   4   4   0      176.45      176.32      7.28 o
   5   4   0      143.14      122.76      4.83 o
   6   4   0      192.22      189.77      9.38 o
   7   4   0       49.54       48.27      1.64 o
   8   4   0        5.02        5.39      0.18 o
   9   4   0        5.43        5.87      0.23 o
  10   4   0       16.14       17.85      0.82 o
  11   4   0        0.31        0.96      0.22 o
  -8   5   0        4.29        4.39      0.15 o
  -7   5   0        0.04        0.13      0.21 o
  -6   5   0        4.25        3.98      0.20 o
  -5   5   0        0.40        0.38      0.29 o
  -4   5   0      160.70      159.36      9.12 o
  -3   5   0       59.80       66.51      0.41 o
  -2   5   0       27.92       34.45      0.30 o
  -1   5   0       18.54       15.15      0.58 o
   0   5   0        3.07        6.09      0.21 o
   1   5   0       34.29       37.37      0.53 o
   2   5   0        0.35        0.41      0.24 o
   3   5   0       70.07       78.93      0.32 o
   4   5   0       53.56       66.93      0.30 o
   5   5   0       18.73       19.23      1.17 o
   6   5   0      191.68      194.01      4.71 o
   7   5   0       18.90       20.41      0.74 o
   8   5   0       24.00       22.48      0.90 o
   9   5   0        0.50        0.11      0.27 o
  10   5   0        7.73        8.51      0.96 o
  11   5   0        0.11        0.92      0.16 o
  -8   6   0        1.64        1.66      0.40 o
  -7   6   0        7.58        9.39      0.20 o
  -6   6   0        0.58        0.61      0.14 o
  -5   6   0        0.17        0.51      0.42 o
  -4   6   0        5.16        3.50      0.15 o
  -3   6   0       91.38       88.80      0.45 o
  -2   6   0        0.80        0.00      0.22 o
  -1   6   0        2.49        1.01      0.56 o
   0   6   0       21.87       28.11      0.19 o
   1   6   0        1.14       -0.20      0.20 o
   2   6   0       17.93       15.70      0.17 o
   3   6   0        1.56        2.63      0.14 o
   4   6   0       15.99       12.51      0.52 o
   5   6   0        8.65       14.38      0.98 o
   6   6   0        0.16        0.50      0.18 o
   7   6   0      165.81      171.06      2.79 o
   8   6   0       11.81       14.84      0.58 o
   9   6   0        2.06        1.52      0.18 o
  10   6   0        5.18        6.66      0.36 o
  -7   7   0        0.02        0.02      0.74 o
  -6   7   0        0.49        0.94      0.14 o
  -5   7   0        7.05        7.31      1.28 o
  -4   7   0        3.97        3.34      0.13 o
  -3   7   0        0.43        0.22      0.16 o
  -2   7   0        0.31        0.79      0.16 o
  -1   7   0        9.89       10.23      0.20 o
   0   7   0       26.61       28.40      1.00 o
   1   7   0        4.18        5.33      0.22 o
   2   7   0        0.64        0.63      0.24 o
   3   7   0        3.46        2.34      0.14 o
   4   7   0       10.01       10.63      0.19 o
   5   7   0        0.36        0.05      0.24 o
   6   7   0      241.65      241.72      2.49 o
   7   7   0       52.41       54.71      0.70 o
   8   7   0        7.96        7.04      0.88 o
   9   7   0        0.58        0.55      0.16 o
  10   7   0        0.10        0.52      0.51 o
  -6   8   0        1.07        1.70      0.15 o
  -5   8   0        0.02        0.33      0.14 o
  -4   8   0        0.77        0.97      0.47 o
  -3   8   0        7.93        5.88      0.19 o
  -2   8   0       15.05       15.44      0.28 o
  -1   8   0        0.71        0.56      0.14 o
   0   8   0       19.29       21.20      0.92 o
   1   8   0       78.88       72.76      1.84 o
   2   8   0       26.23       24.67      1.38 o
   3   8   0       67.74       67.65      2.32 o
   4   8   0       47.45       42.88      0.29 o
   5   8   0       19.72       19.79      0.39 o
   6   8   0       37.97       35.43      0.56 o
   7   8   0       32.16       33.15      0.23 o
   8   8   0       11.73       12.23      1.26 o
   9   8   0        1.96        2.26      0.20 o
  -5   9   0        1.02        2.38      0.19 o
  -4   9   0        0.61        0.67      0.32 o
  -3   9   0        1.51        1.35      0.24 o
  -2   9   0        0.43        0.65      0.23 o
  -1   9   0        0.00        0.23      0.18 o
   0   9   0        0.74        1.46      0.19 o
   1   9   0        0.04        0.20      0.13 o
   2   9   0        6.06        5.87      0.23 o
   3   9   0        0.95        1.16      0.11 o
   4   9   0        3.72        5.05      0.15 o
   5   9   0        0.01        0.59      0.17 o
   6   9   0       29.59       30.68      0.46 o
   7   9   0        1.57        1.53      0.20 o
   8   9   0        5.69        6.58      0.64 o
   9   9   0        1.42        2.15      0.15 o
  -4  10   0        2.07        2.52      0.19 o
  -3  10   0        0.21        0.93      0.25 o
  -2  10   0        0.43        0.51      0.24 o
  -1  10   0        0.05        0.09      0.24 o
   0  10   0        0.10        0.21      0.15 o
   1  10   0        1.09        1.28      0.12 o
   2  10   0        2.55        2.19      0.13 o
   3  10   0       42.81       43.98      1.25 o
   4  10   0        1.77        1.56      0.23 o
   5  10   0        0.01       -0.02      0.26 o
   6  10   0        8.97        6.79      0.20 o
   7  10   0       12.79       15.02      0.19 o
   8  10   0        0.00        0.37      0.13 o
  -2  11   0        1.11        1.06      0.18 o
  -1  11   0        2.69        2.51      0.18 o
   0  11   0        0.15        0.26      0.19 o
   1  11   0        1.86        2.12      0.13 o
   2  11   0        0.70        0.81      0.15 o
   3  11   0       13.04       13.21      0.31 o
   4  11   0        4.08        3.58      0.23 o
   5  11   0        0.14        0.44      0.12 o
   6  11   0        1.95        2.31      0.15 o
   2  12   0        4.88        4.26      0.13 o
   3  12   0        8.85        8.86      0.18 o
  -5 -11   1        7.15        6.76      0.38 o
  -4 -11   1        0.51        0.68      0.15 o
  -3 -11   1        9.74       10.88      0.42 o
  -2 -11   1        0.12        0.01      0.15 o
  -1 -11   1        2.64        2.36      0.15 o
   0 -11   1        1.01        1.47      0.20 o
   1 -11   1        1.23        1.61      0.18 o
  -7 -10   1       14.80       12.41      1.17 o
  -6 -10   1       28.40       29.48      1.14 o
  -5 -10   1        1.17        1.94      0.13 o
  -4 -10   1        0.97        1.20      0.19 o
  -3 -10   1        0.03        0.75      0.27 o
  -2 -10   1        6.30        7.06      0.14 o
  -1 -10   1        1.70        2.22      0.12 o
   0 -10   1        0.01       -0.13      0.24 o
   1 -10   1        3.79        4.66      0.25 o
   2 -10   1        2.62        3.74      0.19 o
   3 -10   1        0.02        0.38      0.17 o
  -8  -9   1        0.25        0.32      0.15 o
  -7  -9   1        0.26       -0.03      0.50 o
  -6  -9   1       42.49       39.32      1.48 o
  -5  -9   1       45.71       42.52      1.46 o
  -4  -9   1        6.44        5.45      0.25 o
  -3  -9   1        2.89        3.32      0.29 o
  -2  -9   1        0.83        0.87      0.10 o
  -1  -9   1        0.70        0.79      0.12 o
   0  -9   1        2.49        3.60      0.15 o
   1  -9   1        0.00        0.31      0.20 o
   2  -9   1        0.77        0.73      0.24 o
   3  -9   1        0.04       -0.02      0.17 o
   4  -9   1        3.42        2.51      0.18 o
   5  -9   1        5.07        4.70      0.71 o
  -9  -8   1        1.04        0.64      0.16 o
  -8  -8   1        1.86        1.99      0.23 o
  -7  -8   1       81.86       81.87      5.74 o
  -6  -8   1       18.32       18.81      0.88 o
  -5  -8   1        5.79        5.75      0.24 o
  -4  -8   1        0.01       -0.17      0.17 o
  -3  -8   1        0.57        0.89      0.20 o
  -2  -8   1       15.58       16.10      0.78 o
  -1  -8   1        7.20        6.75      0.49 o
   0  -8   1        1.70        1.78      0.12 o
   1  -8   1        7.08        6.27      0.53 o
   2  -8   1        2.29        2.66      0.24 o
   3  -8   1        3.10        2.87      0.25 o
   4  -8   1        4.77        5.08      0.16 o
   5  -8   1        2.41        3.76      0.20 o
   6  -8   1        0.15        0.87      0.30 o
  -9  -7   1        0.77        0.88      0.15 o
  -8  -7   1        0.35        0.73      0.28 o
  -7  -7   1        5.19        4.53      0.54 o
  -6  -7   1       73.76       77.19      2.19 o
  -5  -7   1       95.42       98.93      0.60 o
  -4  -7   1        1.85        1.22      0.28 o
  -3  -7   1       10.94       12.25      0.19 o
  -2  -7   1      105.17       98.48      0.98 o
  -1  -7   1      115.31      117.82      2.73 o
   0  -7   1       38.27       40.54      1.45 o
   1  -7   1        1.83        2.75      0.16 o
   2  -7   1        8.67        9.15      0.26 o
   3  -7   1        5.97        7.35      0.19 o
   4  -7   1       93.81       87.56      3.40 o
   5  -7   1        0.86        1.49      0.45 o
   6  -7   1        0.91        0.95      0.24 o
   7  -7   1        0.01        0.02      0.28 o
 -10  -6   1        0.01        0.57      0.19 o
  -9  -6   1        8.26       11.47      0.93 o
  -8  -6   1        1.56        2.05      0.22 o
  -7  -6   1        0.17        0.68      0.36 o
  -6  -6   1       37.65       40.57      2.58 o
  -5  -6   1       11.85       11.26      0.20 o
  -4  -6   1        0.22        0.02      0.13 o
  -3  -6   1       52.67       45.67      0.24 o
  -2  -6   1        0.00        0.01      0.34 o
  -1  -6   1        9.84        6.16      0.13 o
   0  -6   1       41.72       43.20      1.64 o
   1  -6   1        1.53        3.57      0.14 o
   2  -6   1        7.96        6.14      0.19 o
   3  -6   1       16.03       20.15      0.29 o
   4  -6   1        0.18       -0.14      0.14 o
   5  -6   1        7.82        9.63      1.21 o
   6  -6   1        3.68        3.34      0.15 o
   7  -6   1        0.89        1.33      0.28 o
   8  -6   1        0.50        0.48      0.13 o
 -10  -5   1       14.88       16.89      1.24 o
  -9  -5   1        0.20        0.22      0.26 o
  -8  -5   1        0.00        0.06      0.40 o
  -7  -5   1       10.92        8.56      0.43 o
  -6  -5   1      138.56      132.32      6.50 o
  -5  -5   1       63.58       54.86      2.01 o
  -4  -5   1        4.80        6.67      0.16 o
  -3  -5   1        8.27        8.31      0.80 o
  -2  -5   1       11.58       10.80      0.19 o
  -1  -5   1        5.44        8.01      0.13 o
   1  -5   1       95.57      124.55      2.43 o
   2  -5   1       13.63       12.80      0.27 o
   3  -5   1       55.91       52.72      0.34 o
   4  -5   1      133.33      132.20      8.62 o
   5  -5   1        0.07        0.10      0.16 o
   6  -5   1        0.42        0.54      0.16 o
   7  -5   1        0.02        0.19      0.38 o
   8  -5   1        0.72        0.45      0.14 o
   9  -5   1        2.14        2.34      0.16 o
 -10  -4   1        4.47        5.58      0.49 o
  -9  -4   1       14.58       15.89      1.46 o
  -8  -4   1        0.03        0.17      0.17 o
  -7  -4   1       14.93       12.96      0.17 o
  -6  -4   1      129.53      124.47      3.78 o
  -5  -4   1        9.85       10.74      0.52 o
  -4  -4   1        5.85        4.74      0.16 o
  -3  -4   1       31.42       36.10      0.60 o
  -2  -4   1      339.95      341.13      3.81 o
  -1  -4   1      258.41      291.52      1.44 o
   0  -4   1      104.23      116.44      3.11 o
   2  -4   1      203.67      162.39      0.64 o
   3  -4   1        8.32        7.46      0.20 o
   4  -4   1        0.33        0.22      0.19 o
   5  -4   1        8.32       13.21      0.28 o
   6  -4   1       11.08       10.24      0.28 o
   7  -4   1       11.36       11.06      0.28 o
   8  -4   1        1.28        0.57      0.25 o
   9  -4   1        0.60        0.65      0.19 o
 -11  -3   1        0.12        0.77      0.27 o
 -10  -3   1        5.23        6.05      0.71 o
  -9  -3   1        0.34        0.75      0.20 o
  -8  -3   1        0.12        0.25      0.17 o
  -7  -3   1        1.14        0.78      0.14 o
  -6  -3   1       72.42       63.44      4.27 o
  -5  -3   1        8.82        5.90      0.19 o
  -4  -3   1        3.11        2.22      0.15 o
  -3  -3   1      120.53      125.74      0.57 o
  -2  -3   1      256.79      214.80      1.67 o
  -1  -3   1      203.12      213.37      2.17 o
   1  -3   1      122.26      132.19      2.62 o
   2  -3   1       27.55       18.93      1.03 o
   3  -3   1       14.34        7.26      0.29 o
   4  -3   1       15.29       17.98      0.89 o
   5  -3   1       45.31       51.14      0.39 o
   6  -3   1        1.62        1.23      0.24 o
   7  -3   1        2.36        2.57      0.19 o
   8  -3   1        2.24        2.54      0.25 o
   9  -3   1        0.26        0.20      0.16 o
  10  -3   1        2.83        2.18      0.23 o
 -10  -2   1        4.51        6.27      0.95 o
  -9  -2   1        1.22        2.23      0.29 o
  -8  -2   1       15.04       14.66      0.98 o
  -7  -2   1        5.88        7.51      0.44 o
  -6  -2   1       39.99       45.46      2.06 o
  -5  -2   1        1.54        1.25      0.34 o
  -4  -2   1       28.99       27.75      0.25 o
  -3  -2   1        0.07        0.19      0.24 o
  -2  -2   1       95.94       75.84      1.89 o
   3  -2   1      159.89      197.90      0.71 o
   4  -2   1       56.98       77.87      0.48 o
   5  -2   1        8.45        6.57      0.21 o
   6  -2   1       59.37       61.23      0.42 o
   7  -2   1      123.88      124.18      0.53 o
   8  -2   1        4.92        5.02      0.26 o
   9  -2   1        0.44        0.45      0.24 o
  10  -2   1       12.90       11.93      0.31 o
 -10  -1   1        0.06        0.05      0.20 o
  -9  -1   1        2.67        2.43      0.29 o
  -8  -1   1       21.55       19.49      0.79 o
  -7  -1   1        3.72        3.51      0.61 o
  -6  -1   1        9.41       12.29      1.33 o
  -5  -1   1        2.26        0.76      0.17 o
  -4  -1   1      219.62      249.89      1.41 o
   2  -1   1      176.22      197.18      0.92 o
   3  -1   1      150.80      190.16      0.54 o
   4  -1   1       71.26       73.76      1.82 o
   5  -1   1       91.14       98.38      0.69 o
   6  -1   1       29.73       27.48      0.54 o
   7  -1   1       42.36       40.53      1.66 o
   8  -1   1       12.74       12.12      0.29 o
   9  -1   1        0.41        0.71      0.17 o
  10  -1   1        5.26        6.58      0.22 o
  11  -1   1        3.33        3.49      0.28 o
 -10   0   1        1.28        1.46      0.11 o
  -9   0   1        0.10        0.27      0.17 o
  -8   0   1        5.70        5.56      1.13 o
  -7   0   1       17.83       19.23      0.94 o
  -6   0   1       24.12       20.93      0.31 o
  -5   0   1        0.26       -0.17      0.17 o
  -3   0   1      114.37      122.04      4.64 o
  -2   0   1       22.61       22.34      0.76 o
  -1   0   1      536.34      468.56      1.78 o
   3   0   1       34.91       37.98      1.09 o
   4   0   1      546.71      554.60      1.15 o
   5   0   1       18.95       21.48      0.78 o
   6   0   1       48.78       49.91      1.89 o
   7   0   1        1.20        1.19      0.15 o
   8   0   1        0.40        0.66      0.34 o
   9   0   1        4.99        4.53      0.23 o
  10   0   1       27.20       28.85      1.58 o
  11   0   1        1.90        2.23      0.28 o
 -10   1   1        0.62        0.91      0.15 o
  -9   1   1        0.87        0.98      0.19 o
  -8   1   1       16.17       15.41      0.34 o
  -7   1   1        2.05        2.27      0.15 o
  -6   1   1        0.05       -0.13      0.17 o
  -5   1   1       34.81       40.55      0.99 o
  -4   1   1       49.25       49.26      2.58 o
  -1   1   1      490.18      548.07      1.68 o
   0   1   1      321.31      348.00      9.25 o
   1   1   1      535.98      489.47      6.37 o
   4   1   1        0.09        0.37      0.16 o
   5   1   1       63.45       73.54      0.92 o
   6   1   1      260.51      266.02     16.03 o
   7   1   1      188.99      194.22      9.66 o
   8   1   1       11.61       14.52      0.48 o
   9   1   1        0.98        0.50      0.54 o
  10   1   1        0.44        0.83      0.22 o
  11   1   1        5.04        4.53      0.26 o
 -10   2   1        0.40        0.14      0.31 o
  -9   2   1        0.58        0.94      0.18 o
  -8   2   1        0.67        0.74      0.17 o
  -7   2   1        5.71        5.71      0.45 o
  -6   2   1       23.68       20.30      1.29 o
  -5   2   1        2.71        1.47      0.20 o
  -4   2   1       79.75      102.51      0.52 o
  -3   2   1       24.61       27.36      2.42 o
  -2   2   1       39.42       31.56      2.56 o
   0   2   1       12.27       14.59      0.53 o
   1   2   1      200.06      182.50      0.69 o
   2   2   1      182.74      196.55      0.66 o
   3   2   1      510.51      506.95     19.89 o
   4   2   1       29.31       33.92      0.30 o
   5   2   1        0.82        0.49      0.32 o
   6   2   1       42.24       35.12      0.56 o
   7   2   1       18.98       19.69      0.56 o
   8   2   1      114.81       99.76      5.20 o
   9   2   1       10.18       11.87      0.50 o
  10   2   1       21.21       22.13      0.24 o
  11   2   1        0.38        0.69      0.18 o
  -9   3   1        1.70        2.42      0.22 o
  -8   3   1        0.15        0.26      0.18 o
  -7   3   1        5.44        4.45      0.16 o
  -6   3   1        0.00        0.08      0.15 o
  -5   3   1      108.79      113.69      8.65 o
  -4   3   1      312.13      337.38      0.84 o
  -1   3   1      145.33      129.00      0.61 o
   0   3   1        0.53        0.18      0.13 o
   1   3   1      598.46      530.02      2.33 o
   3   3   1        8.03        6.31      0.18 o
   4   3   1       68.91       70.51      2.68 o
   5   3   1       40.33       37.29      1.19 o
   6   3   1      138.44      131.47      5.98 o
   7   3   1      515.81      509.84     36.09 o
   8   3   1       49.47       48.79      2.64 o
   9   3   1        1.36        1.80      0.14 o
  10   3   1        1.20        1.06      0.19 o
  11   3   1        2.62        2.66      0.19 o
  -9   4   1        1.32        1.97      0.27 o
  -8   4   1        0.12        0.37      0.17 o
  -7   4   1        2.70        2.94      0.19 o
  -6   4   1       34.88       35.35      0.29 o
  -5   4   1       30.99       29.21      0.28 o
  -4   4   1        7.20        7.80      0.22 o
  -3   4   1        9.04       19.22      0.24 o
  -2   4   1        3.05        5.59      0.26 o
   0   4   1      217.82      269.27      5.08 o
   1   4   1      373.98      395.56     15.68 o
   2   4   1       11.97       11.13      0.21 o
   3   4   1       60.93       64.08      0.39 o
   4   4   1       31.95       35.64      0.60 o
   5   4   1       17.35       19.07      0.63 o
   6   4   1       12.08        9.60      0.21 o
   7   4   1      148.16      143.39     11.37 o
   8   4   1       25.53       23.52      1.84 o
   9   4   1        1.50        2.37      0.20 o
  10   4   1        0.03        0.26      0.12 o
  11   4   1        0.80        1.42      0.25 o
  -8   5   1        1.24        2.17      0.27 o
  -7   5   1       10.71       11.01      0.22 o
  -6   5   1        0.06        0.04      0.38 o
  -5   5   1        1.07        1.58      0.23 o
  -4   5   1       38.52       46.25      5.10 o
  -3   5   1       44.90       48.36      0.38 o
  -2   5   1        4.49        1.50      0.16 o
  -1   5   1        2.58        0.85      0.14 o
   0   5   1      191.68      213.43     12.40 o
   1   5   1       46.81       74.28      3.99 o
   2   5   1      268.84      241.69      2.87 o
   3   5   1        0.13        0.43      0.12 o
   4   5   1        9.42       10.08      0.17 o
   5   5   1       37.36       37.67      0.23 o
   6   5   1      163.35      153.12      7.87 o
   7   5   1      397.89      378.72     14.13 o
   8   5   1        1.51        1.07      0.35 o
   9   5   1        3.19        2.08      0.33 o
  10   5   1        0.20        0.76      0.27 o
  11   5   1        3.51        4.09      0.14 o
  -8   6   1        1.42        1.69      0.16 o
  -7   6   1       16.78       16.28      0.43 o
  -6   6   1        0.65        0.70      0.26 o
  -5   6   1        0.21        0.01      0.30 o
  -4   6   1        0.00        0.37      0.16 o
  -3   6   1        0.01        0.14      0.23 o
  -2   6   1        0.04       -0.13      0.23 o
  -1   6   1        1.28        0.79      0.18 o
   0   6   1        0.03        0.57      0.13 o
   1   6   1       25.11       24.42      1.46 o
   2   6   1       15.35       14.60      0.51 o
   3   6   1      134.86      136.15      2.06 o
   4   6   1       40.60       42.70      0.92 o
   5   6   1        2.57        1.83      0.15 o
   6   6   1        1.80        2.04      0.29 o
   7   6   1      254.23      245.50      4.98 o
   8   6   1        1.59        1.43      0.14 o
   9   6   1        2.21        2.55      0.27 o
  10   6   1        2.96        3.85      0.83 o
  11   6   1        0.05        0.48      0.37 o
  -7   7   1        0.77        1.20      0.60 o
  -6   7   1        5.14        6.02      0.41 o
  -5   7   1        0.12        0.27      0.17 o
  -4   7   1        3.00        1.90      0.18 o
  -3   7   1        6.58        6.34      0.24 o
  -2   7   1        2.73        2.09      0.22 o
  -1   7   1        3.10        1.94      0.19 o
   0   7   1       30.95       39.26      2.29 o
   1   7   1      175.93      146.12      2.40 o
   2   7   1       96.22      104.67      2.30 o
   3   7   1        2.13        1.96      0.14 o
   4   7   1       23.28       24.43      0.24 o
   5   7   1        2.15        3.30      0.15 o
   6   7   1       41.65       31.68      0.24 o
   7   7   1       21.34       18.09      0.40 o
   8   7   1        0.12       -0.06      0.17 o
   9   7   1        0.26        0.19      0.13 o
  10   7   1        2.25        2.68      0.19 o
  -6   8   1        1.39        1.58      0.13 o
  -5   8   1        0.13        0.52      0.14 o
  -4   8   1        0.66        0.67      0.38 o
  -3   8   1        0.33        0.13      0.22 o
  -2   8   1        3.56        2.44      0.18 o
  -1   8   1        3.33        3.80      0.20 o
   0   8   1       10.32       11.05      0.71 o
   1   8   1        1.90        2.06      0.30 o
   2   8   1        0.26        0.44      0.12 o
   3   8   1       24.48       21.82      0.24 o
   4   8   1       57.21       59.18      1.13 o
   5   8   1       21.68       20.95      0.56 o
   6   8   1        6.17        7.87      0.40 o
   7   8   1       11.78       10.50      0.72 o
   8   8   1        0.04        0.16      0.32 o
   9   8   1        0.02        0.18      0.14 o
  10   8   1        6.99        7.35      0.50 o
  -5   9   1        0.03        0.39      0.36 o
  -4   9   1        4.79        5.92      0.24 o
  -3   9   1        0.89        0.07      0.17 o
  -2   9   1        2.61        2.32      0.17 o
  -1   9   1        4.58        4.58      0.17 o
   0   9   1        2.46        3.14      0.13 o
   1   9   1       40.89       37.11      1.47 o
   2   9   1       22.58       23.69      1.20 o
   3   9   1        8.42        9.59      0.14 o
   4   9   1        3.76        4.72      0.17 o
   5   9   1        3.00        3.10      0.14 o
   6   9   1        5.63        4.55      0.60 o
   7   9   1        4.33        4.01      0.19 o
   8   9   1        0.01       -0.19      0.28 o
   9   9   1        0.78        0.68      0.13 o
  -4  10   1        4.43        6.20      0.33 o
  -3  10   1        1.22        1.95      0.25 o
  -2  10   1        0.74        0.76      0.17 o
  -1  10   1       15.51       13.05      0.29 o
   0  10   1        2.91        4.57      0.70 o
   1  10   1        2.24        1.64      0.14 o
   2  10   1        0.36        0.32      0.09 o
   3  10   1        9.35        9.42      0.42 o
   4  10   1        0.03        0.36      0.16 o
   5  10   1        3.52        3.62      0.15 o
   6  10   1        0.66        1.25      0.35 o
   7  10   1        0.52        1.12      0.35 o
   8  10   1        0.01        0.04      0.29 o
  -2  11   1        0.11        0.25      0.18 o
  -1  11   1        3.62        2.42      0.26 o
   0  11   1        3.20        3.02      0.20 o
   1  11   1        2.41        2.48      0.15 o
   2  11   1        2.68        2.61      0.23 o
   3  11   1        0.99        0.76      0.17 o
   4  11   1        3.50        3.13      0.13 o
   5  11   1        0.00        0.00      0.12 o
   6  11   1        0.63        0.96      0.15 o
   7  11   1        1.31        2.49      0.48 o
   1  12   1        0.29        0.44      0.18 o
   2  12   1        0.09        0.21      0.18 o
   3  12   1        4.21        4.00      0.16 o
   4  12   1        0.38        0.95      0.30 o
   5  12   1        0.14        0.25      0.19 o
  -4 -11   2        1.71        1.53      0.31 o
  -3 -11   2        1.73        2.34      0.15 o
  -2 -11   2        0.69        1.34      0.15 o
  -1 -11   2        0.30        0.51      0.20 o
   0 -11   2        0.62        0.80      0.19 o
  -6 -10   2       28.60       26.60      1.87 o
  -5 -10   2        0.04        0.06      0.22 o
  -4 -10   2        2.92        3.99      0.30 o
  -3 -10   2        0.24        0.28      0.12 o
  -2 -10   2        0.03       -0.14      0.14 o
  -1 -10   2        6.15        6.03      0.14 o
   0 -10   2        0.26        0.35      0.18 o
   1 -10   2        0.08        0.58      0.18 o
   2 -10   2        2.56        2.22      0.18 o
   3 -10   2        1.73        1.02      0.19 o
  -7  -9   2        0.10        0.09      0.15 o
  -6  -9   2       10.28        9.67      0.34 o
  -5  -9   2       11.77        9.06      0.15 o
  -4  -9   2        0.64        0.78      0.20 o
  -3  -9   2        1.08        1.22      0.11 o
  -2  -9   2        3.74        3.66      0.15 o
  -1  -9   2        0.10        0.44      0.30 o
   0  -9   2        8.40        7.96      0.46 o
   1  -9   2       27.92       25.62      2.11 o
   2  -9   2        0.23        1.02      0.24 o
   3  -9   2        0.88        0.66      0.17 o
   4  -9   2        4.82        3.96      0.15 o
   5  -9   2       15.90       16.03      0.19 o
  -8  -8   2        4.67        3.79      0.13 o
  -7  -8   2        0.95        1.45      0.20 o
  -6  -8   2       11.27        9.97      0.14 o
  -5  -8   2       28.32       24.10      0.46 o
  -4  -8   2        0.64        0.34      0.13 o
  -3  -8   2        7.62        8.39      0.19 o
  -2  -8   2        7.87        7.50      0.20 o
  -1  -8   2        8.10        8.82      0.41 o
   0  -8   2       18.36       16.97      0.84 o
   1  -8   2       45.67       41.75      1.79 o
   2  -8   2       18.47       13.99      0.23 o
   3  -8   2        3.45        3.46      0.25 o
   4  -8   2        7.07        6.56      0.26 o
   5  -8   2        0.43        0.34      0.14 o
   6  -8   2        3.20        2.61      0.48 o
  -9  -7   2        2.97        3.73      0.52 o
  -8  -7   2       11.54       11.76      0.55 o
  -7  -7   2        1.01        1.79      0.29 o
  -6  -7   2        0.00       -0.13      0.17 o
  -5  -7   2        1.29        0.92      0.15 o
  -4  -7   2        5.59        7.17      0.14 o
  -3  -7   2       39.38       33.30      1.12 o
  -2  -7   2        2.06        1.71      0.17 o
  -1  -7   2       86.45       87.33      1.39 o
   0  -7   2      218.24      221.42      8.89 o
   1  -7   2       12.59       12.74      0.94 o
   2  -7   2        0.15        0.23      0.16 o
   3  -7   2        2.41        2.60      0.24 o
   4  -7   2       33.16       35.04      0.35 o
   5  -7   2        3.22        3.45      0.64 o
   6  -7   2        0.05        0.20      0.18 o
   7  -7   2        1.59        2.14      0.16 o
  -9  -6   2       13.16       11.78      0.83 o
  -8  -6   2        1.48        1.57      0.18 o
  -7  -6   2        0.91        0.58      0.14 o
  -6  -6   2        1.17        0.71      0.25 o
  -5  -6   2       14.49       15.55      0.26 o
  -4  -6   2       16.27       21.91      0.84 o
  -3  -6   2        2.89        3.51      0.20 o
  -2  -6   2        8.12        5.81      0.18 o
  -1  -6   2        9.18       11.07      0.20 o
   0  -6   2       12.09       11.67      0.22 o
   2  -6   2       74.33       71.07      0.40 o
   3  -6   2        7.84       10.24      0.27 o
   4  -6   2       16.46       16.36      0.26 o
   5  -6   2       14.48       15.01      1.57 o
   6  -6   2        0.01        0.48      0.36 o
   7  -6   2        0.00        0.14      0.12 o
   8  -6   2        1.16        1.78      0.19 o
 -10  -5   2        0.13        0.43      0.14 o
  -9  -5   2        0.46        0.90      0.11 o
  -8  -5   2        3.12        4.68      0.74 o
  -7  -5   2        7.22        7.77      0.20 o
  -6  -5   2       14.41       19.58      0.21 o
  -5  -5   2       24.18       23.41      0.82 o
  -4  -5   2       17.97       15.39      0.26 o
  -3  -5   2        3.01        1.00      0.11 o
  -2  -5   2       13.92        8.33      0.14 o
  -1  -5   2        8.31        8.75      0.18 o
   0  -5   2      527.07      532.01     13.61 o
   1  -5   2       81.26       84.37      3.32 o
   2  -5   2       15.37       19.18      0.32 o
   3  -5   2        1.07        1.55      0.24 o
   4  -5   2        2.53        2.82      0.21 o
   5  -5   2        0.34        0.95      0.17 o
   6  -5   2        9.60       12.48      0.26 o
   7  -5   2        0.00        0.43      0.12 o
   8  -5   2        2.61        2.63      0.15 o
   9  -5   2        0.03       -0.06      0.29 o
 -10  -4   2        0.74        0.98      0.24 o
  -9  -4   2       16.31       17.07      1.25 o
  -8  -4   2        0.07       -0.07      0.48 o
  -7  -4   2        2.40        1.40      0.13 o
  -6  -4   2       70.75       67.55      2.97 o
  -5  -4   2       41.20       36.21      1.73 o
  -4  -4   2        5.18        8.71      0.27 o
  -3  -4   2       14.55       19.49      1.31 o
  -2  -4   2      252.96      223.67      3.88 o
  -1  -4   2       12.91        7.64      0.14 o
   2  -4   2       12.01       11.38      0.22 o
   3  -4   2       74.98       70.13      3.29 o
   4  -4   2        0.10        0.16      0.13 o
   5  -4   2        2.80        2.57      0.15 o
   6  -4   2        0.18       -0.05      0.20 o
   7  -4   2        0.25        0.60      0.21 o
   8  -4   2        0.28        0.30      0.26 o
   9  -4   2        1.44        2.10      0.26 o
 -10  -3   2        0.00       -0.09      0.26 o
  -9  -3   2        1.05        1.52      0.40 o
  -8  -3   2       10.83       12.12      0.83 o
  -7  -3   2        1.88        1.52      0.18 o
  -6  -3   2       45.24       51.15      2.20 o
  -5  -3   2       22.01       16.02      0.39 o
  -4  -3   2        2.79        2.28      0.15 o
  -3  -3   2      112.26      109.46      2.23 o
  -2  -3   2       33.63       40.44      0.71 o
  -1  -3   2        5.13        7.91      0.13 o
   0  -3   2       13.67       13.72      0.30 o
   1  -3   2      547.46      589.23     23.98 o
   2  -3   2      373.48      415.06      1.02 o
   4  -3   2        4.97        7.28      0.52 o
   5  -3   2        5.67        4.49      0.31 o
   6  -3   2       10.12        7.56      0.28 o
   7  -3   2       54.14       54.09      0.35 o
   8  -3   2        8.63        8.30      0.22 o
   9  -3   2        0.00       -0.04      0.25 o
  10  -3   2        5.96        6.20      0.85 o
 -10  -2   2        2.87        3.40      0.17 o
  -9  -2   2        2.42        2.89      0.27 o
  -8  -2   2        9.44        9.38      0.21 o
  -7  -2   2        3.24        2.46      0.17 o
  -6  -2   2        2.22        2.57      0.23 o
  -5  -2   2       11.50       12.14      0.87 o
  -4  -2   2      101.63      106.77      3.34 o
  -3  -2   2      347.28      394.55      7.61 o
  -2  -2   2       27.13       30.28      0.70 o
  -1  -2   2       15.62       18.80      0.21 o
   1  -2   2      178.45      212.38      4.15 o
   2  -2   2       41.07       37.60      1.67 o
   3  -2   2        9.04        8.21      0.23 o
   4  -2   2       65.21       55.83      0.38 o
   5  -2   2       12.16       15.69      0.24 o
   6  -2   2       52.52       52.11      0.40 o
   7  -2   2       88.99      100.84      0.52 o
   8  -2   2        5.39        5.37      0.28 o
   9  -2   2        0.62        0.31      0.18 o
  10  -2   2        1.19        1.49      0.26 o
 -10  -1   2        2.50        3.59      0.23 o
  -9  -1   2        1.49        2.53      0.22 o
  -8  -1   2        4.54        3.93      0.26 o
  -7  -1   2       14.42       14.46      1.29 o
  -6  -1   2        6.90        3.83      0.15 o
  -5  -1   2       43.43       49.88      2.63 o
  -4  -1   2        4.38        3.11      0.16 o
  -2  -1   2      631.85      655.77      1.51 o
   0  -1   2        9.10       14.68      0.36 o
   1  -1   2        7.08        4.51      0.24 o
   2  -1   2      129.26      125.93      0.77 o
   3  -1   2       16.66       17.55      0.35 o
   4  -1   2      252.35      245.43      0.77 o
   5  -1   2       12.94       21.46      0.30 o
   6  -1   2        0.17        0.26      0.17 o
   7  -1   2      215.97      194.70      9.69 o
   8  -1   2       37.86       35.24      0.36 o
   9  -1   2        3.36        2.89      0.19 o
  10  -1   2        1.39        1.49      0.27 o
  11  -1   2        5.67        5.21      0.30 o
 -10   0   2        2.81        2.42      0.12 o
  -9   0   2        0.00        0.07      0.12 o
  -8   0   2        2.19        2.35      0.23 o
  -7   0   2       10.27        8.11      0.70 o
  -6   0   2        5.83        3.71      0.43 o
  -5   0   2        0.48        2.54      0.44 o
  -4   0   2       67.70       68.17      3.59 o
  -3   0   2      515.06      683.07      1.33 o
  -2   0   2       20.92       16.34      1.00 o
   1   0   2       42.82       54.82      1.05 o
   2   0   2       12.33       16.15      0.32 o
   3   0   2      274.30      302.90     11.04 o
   4   0   2       42.16       51.48      1.53 o
   5   0   2       49.62       51.42      1.18 o
   6   0   2      142.88      156.66      7.45 o
   7   0   2       83.76       88.69      0.80 o
   8   0   2       21.84       19.58      1.46 o
   9   0   2        2.31        1.99      0.40 o
  10   0   2        1.73        1.95      0.15 o
  11   0   2        7.00        6.86      0.29 o
 -10   1   2        0.07        0.02      0.33 o
  -9   1   2        0.05        0.17      0.17 o
  -8   1   2        0.94        1.22      0.50 o
  -7   1   2       23.37       19.80      1.35 o
  -6   1   2        5.37        6.45      0.36 o
  -5   1   2        0.00       -0.12      0.12 o
  -4   1   2       79.89      106.65      6.79 o
  -3   1   2      155.34      225.50     12.51 o
  -2   1   2        3.13        6.29      0.48 o
  -1   1   2       94.40       79.71      4.32 o
   1   1   2        5.42        2.85      0.55 o
   3   1   2        3.12        2.59      0.16 o
   4   1   2      207.51      205.89      1.25 o
   5   1   2       22.50       17.73      0.44 o
   6   1   2        7.81       11.01      0.21 o
   7   1   2      576.94      554.62     27.23 o
   8   1   2      301.88      305.05     14.92 o
   9   1   2        7.81        7.68      0.74 o
  10   1   2        0.30        0.87      0.14 o
  11   1   2        1.92        2.53      0.58 o
  -9   2   2        1.14        1.45      0.16 o
  -8   2   2        0.12        0.35      0.17 o
  -7   2   2        7.47        6.89      0.79 o
  -6   2   2       22.80       15.37      1.40 o
  -5   2   2       67.07       71.85      5.14 o
  -4   2   2        7.80        9.26      0.70 o
  -3   2   2       31.38       27.59      1.97 o
  -2   2   2       35.78       38.21      3.17 o
   0   2   2      225.64      244.27      5.21 o
   3   2   2       46.43       35.26      0.31 o
   5   2   2      607.09      596.83      1.13 o
   6   2   2      382.16      375.67      7.02 o
   7   2   2        0.11        0.03      0.21 o
   8   2   2       56.99       54.41      0.97 o
   9   2   2        7.19        5.31      0.15 o
  10   2   2        5.00        3.25      0.27 o
  11   2   2        0.22       -0.01      0.18 o
  -9   3   2        1.60        1.73      0.21 o
  -8   3   2        8.27        7.24      0.23 o
  -7   3   2       27.22       22.41      1.04 o
  -6   3   2       49.45       46.87      2.25 o
  -5   3   2      162.95      153.12      7.82 o
  -4   3   2        6.77        6.10      0.45 o
  -3   3   2        4.25        2.45      0.21 o
  -2   3   2        3.25        4.43      0.20 o
  -1   3   2      100.23      118.06      3.62 o
   0   3   2       78.19       89.47      3.25 o
   1   3   2       71.66       79.35      3.90 o
   2   3   2       38.36       36.27      0.30 o
   3   3   2        8.89       11.02      0.21 o
   4   3   2        0.00        0.20      0.36 o
   5   3   2       13.35       12.86      0.34 o
   6   3   2       94.18       97.97      7.98 o
   7   3   2      409.85      396.48      4.16 o
   8   3   2       28.74       27.45      1.29 o
   9   3   2        5.63        6.16      0.18 o
  10   3   2        6.99        7.81      0.62 o
  11   3   2        0.31        0.17      0.14 o
  -9   4   2        0.02        0.36      0.27 o
  -8   4   2        3.23        2.81      0.20 o
  -7   4   2       14.58       12.98      0.24 o
  -6   4   2        1.52        0.91      0.17 o
  -5   4   2       18.12       19.89      0.25 o
  -4   4   2       57.40       62.01      0.42 o
  -3   4   2       43.77       46.63      0.34 o
  -2   4   2       43.57       41.48      0.33 o
  -1   4   2       27.35       33.15      0.59 o
   0   4   2        0.18        0.41      0.14 o
   1   4   2       79.06       75.33      2.09 o
   2   4   2       25.21       17.04      0.53 o
   3   4   2      115.69      122.59      2.04 o
   5   4   2       15.34       15.24      0.19 o
   6   4   2        4.82        3.53      0.17 o
   7   4   2       16.44       18.17      0.33 o
   8   4   2       86.14       84.54      5.31 o
   9   4   2        0.78        0.82      0.17 o
  10   4   2        4.10        4.51      0.19 o
  11   4   2        0.05        0.15      0.31 o
  -8   5   2        5.30        3.71      0.21 o
  -7   5   2        9.97        8.89      0.21 o
  -6   5   2        1.49        1.37      0.24 o
  -5   5   2       15.34       15.42      0.47 o
  -4   5   2       47.62       52.16      2.42 o
  -3   5   2        5.13        5.05      0.18 o
  -2   5   2        0.14        1.40      0.23 o
  -1   5   2      154.27      171.70      0.59 o
   0   5   2        0.04        3.98      0.33 o
   1   5   2        9.52       18.93      1.08 o
   2   5   2       48.37       48.13      1.07 o
   3   5   2      225.26      238.98      0.70 o
   4   5   2      283.18      289.71     10.26 o
   5   5   2       59.91       64.99      1.20 o
   6   5   2       81.82       74.94      0.54 o
   7   5   2      182.72      167.05      8.66 o
   8   5   2       55.23       56.59      2.40 o
   9   5   2       10.44        9.62      0.47 o
  10   5   2        0.01       -0.08      0.35 o
  11   5   2        0.09       -0.09      0.12 o
  -7   6   2        3.74        3.20      0.19 o
  -6   6   2        3.93        3.95      0.18 o
  -5   6   2        0.07        0.28      0.31 o
  -4   6   2        2.60        2.16      0.14 o
  -3   6   2       14.20       11.80      0.26 o
  -2   6   2       21.31       27.25      0.31 o
  -1   6   2        2.00        0.60      0.14 o
   0   6   2       83.81       75.54      3.53 o
   1   6   2       37.86       52.50      2.32 o
   2   6   2       17.97       23.50      0.20 o
   3   6   2      304.15      298.91      4.81 o
   4   6   2      335.29      322.77      9.15 o
   5   6   2       30.07       30.98      0.88 o
   6   6   2       20.27       22.77      1.73 o
   7   6   2       22.78       21.14      0.78 o
   8   6   2       16.23       16.01      0.97 o
   9   6   2        0.94        0.39      0.18 o
  10   6   2        4.57        4.77      1.03 o
  11   6   2        0.11       -0.15      0.15 o
  -7   7   2        1.91        1.30      0.14 o
  -6   7   2        3.60        4.33      0.46 o
  -5   7   2        0.30        0.55      0.21 o
  -4   7   2        8.20        8.83      0.18 o
  -3   7   2        0.09        0.20      0.16 o
  -2   7   2        9.04        5.69      0.24 o
  -1   7   2       13.04       11.36      0.19 o
   0   7   2        6.21        4.01      0.51 o
   1   7   2       32.60       39.63      1.45 o
   2   7   2        4.92        5.65      0.17 o
   3   7   2        0.23        0.44      0.15 o
   4   7   2       79.87       88.08      1.66 o
   5   7   2        4.88        4.78      0.36 o
   6   7   2        1.34        1.64      0.53 o
   7   7   2        0.23        0.05      0.30 o
   8   7   2       12.86       15.01      0.59 o
   9   7   2       11.92       11.39      0.92 o
  10   7   2        0.85        1.34      0.25 o
  11   7   2        0.83        1.51      0.51 o
  -6   8   2        2.42        3.23      0.95 o
  -5   8   2        0.42        0.94      0.17 o
  -4   8   2        0.00        0.19      0.16 o
  -3   8   2        4.38        3.13      0.17 o
  -2   8   2       34.68       27.27      0.27 o
  -1   8   2       16.10       16.12      0.38 o
   0   8   2       13.84       15.34      1.19 o
   1   8   2       47.02       35.61      0.93 o
   2   8   2       40.33       45.05      1.49 o
   3   8   2      110.07      117.10      0.99 o
   4   8   2        0.33        0.90      0.31 o
   5   8   2        6.05        5.61      0.17 o
   6   8   2        1.82        1.68      0.38 o
   7   8   2        0.12        1.06      0.13 o
   8   8   2        0.79        1.34      0.38 o
   9   8   2        0.05        0.12      0.14 o
  10   8   2        2.30        1.77      0.13 o
  -5   9   2        0.44        0.25      0.18 o
  -4   9   2        1.03        2.24      0.57 o
  -3   9   2        0.09        0.67      0.23 o
  -2   9   2        1.44        1.20      0.16 o
  -1   9   2        1.89        2.09      0.17 o
   0   9   2       81.46       77.92      0.33 o
   1   9   2       29.28       29.30      1.03 o
   2   9   2       16.14       16.57      0.20 o
   3   9   2       32.29       30.06      0.27 o
   4   9   2        9.28        9.02      0.23 o
   5   9   2       10.52       11.31      0.86 o
   6   9   2        0.38        0.11      0.46 o
   7   9   2        0.49        0.53      0.15 o
   8   9   2        1.50        1.67      0.20 o
   9   9   2        1.15        1.43      0.47 o
  10   9   2        7.76        7.94      0.80 o
  -4  10   2        0.78        0.20      0.16 o
  -3  10   2        1.34        1.16      0.25 o
  -2  10   2        0.49       -0.01      0.17 o
  -1  10   2       12.66       11.56      0.28 o
   0  10   2        4.18        4.73      0.19 o
   1  10   2       11.60       10.56      0.51 o
   2  10   2        7.27        7.91      0.44 o
   3  10   2        8.57        8.35      0.46 o
   4  10   2        4.85        4.71      0.13 o
   5  10   2        0.83        1.11      0.13 o
   6  10   2        3.56        2.92      0.17 o
   7  10   2        1.88        1.45      0.29 o
   8  10   2        0.01        0.29      0.23 o
   9  10   2        0.16        0.40      0.15 o
  -2  11   2        0.72        1.24      0.18 o
  -1  11   2        2.41        2.32      0.26 o
   0  11   2       20.06       18.63      0.86 o
   1  11   2        0.62        1.36      0.27 o
   2  11   2        0.52        1.13      0.14 o
   3  11   2        0.18       -0.09      0.17 o
   4  11   2        4.65        5.34      0.65 o
   5  11   2        2.97        4.22      0.29 o
   6  11   2        0.12        0.19      0.14 o
   7  11   2        0.30        0.22      0.31 o
   8  11   2        0.13        0.97      0.18 o
   0  12   2        4.24        3.13      0.20 o
   1  12   2        1.97        1.84      0.21 o
   2  12   2        0.25        0.15      0.13 o
   3  12   2        2.18        2.27      0.15 o
   4  12   2        1.91        2.23      0.13 o
   5  12   2        0.13        0.29      0.13 o
   6  12   2        0.06        0.62      0.44 o
  -5 -10   3        1.97        1.66      0.18 o
  -4 -10   3        0.00        0.24      0.20 o
  -3 -10   3        0.80        1.05      0.13 o
  -2 -10   3        0.51        0.63      0.34 o
  -1 -10   3        0.08        0.08      0.14 o
   0 -10   3       10.96       10.62      0.29 o
   1 -10   3        1.25        1.74      0.26 o
   2 -10   3       24.81       22.70      0.36 o
  -6  -9   3        0.72        0.73      0.13 o
  -5  -9   3        2.88        4.91      0.27 o
  -4  -9   3        0.03        0.21      0.11 o
  -3  -9   3        0.11        0.23      0.22 o
  -2  -9   3        3.47        3.30      0.22 o
  -1  -9   3        5.59        6.05      0.21 o
   0  -9   3       20.14       19.92      0.70 o
   1  -9   3       59.35       52.15      3.31 o
   2  -9   3       11.20        9.84      0.29 o
   3  -9   3        0.01       -0.10      0.25 o
   4  -9   3        0.67        0.08      0.19 o
  -8  -8   3        0.01        0.08      0.19 o
  -7  -8   3        4.46        4.07      0.13 o
  -6  -8   3        1.99        2.62      0.25 o
  -5  -8   3        2.18        2.09      0.21 o
  -4  -8   3        2.52        3.37      0.17 o
  -3  -8   3       20.58       18.31      0.18 o
  -2  -8   3        0.61        0.82      0.14 o
  -1  -8   3        4.03        4.02      0.24 o
   0  -8   3        2.60        3.02      0.14 o
   1  -8   3       75.06       70.33      1.29 o
   2  -8   3       90.22       84.81      0.44 o
   3  -8   3        0.08        0.36      0.24 o
   4  -8   3        0.00       -0.02      0.24 o
   5  -8   3        0.00       -0.01      0.15 o
   6  -8   3        1.00        1.73      0.49 o
  -8  -7   3        0.03        0.52      0.66 o
  -7  -7   3        4.50        5.08      0.29 o
  -6  -7   3        4.12        4.82      0.51 o
  -5  -7   3       19.37       19.43      0.60 o
  -4  -7   3        0.60        1.72      0.38 o
  -3  -7   3       13.47       13.08      0.24 o
  -2  -7   3       53.03       49.86      0.47 o
  -1  -7   3       11.49       10.78      0.36 o
   0  -7   3       66.86       69.19      3.22 o
   1  -7   3      330.66      323.13      6.48 o
   2  -7   3       10.78       10.44      0.28 o
   3  -7   3        3.31        3.68      0.24 o
   4  -7   3        3.04        2.79      0.18 o
   5  -7   3        3.72        2.95      0.13 o
   6  -7   3        1.16        1.63      0.13 o
   7  -7   3        0.16        0.47      0.39 o
  -9  -6   3        0.28        0.44      0.13 o
  -8  -6   3        1.00        1.10      0.13 o
  -7  -6   3        1.07        1.12      0.20 o
  -6  -6   3        4.98        4.41      0.20 o
  -5  -6   3        3.33        4.03      0.11 o
  -4  -6   3        3.88        3.56      0.14 o
  -3  -6   3      159.31      158.83      1.34 o
  -2  -6   3       85.85       87.18      1.20 o
  -1  -6   3        1.73        2.76      0.15 o
   0  -6   3        1.53        1.30      0.13 o
   1  -6   3      288.91      293.81      9.83 o
   2  -6   3       79.31       79.15      0.48 o
   3  -6   3       26.45       28.66      0.33 o
   4  -6   3        0.85        0.67      0.12 o
   5  -6   3        3.25        4.22      0.24 o
   6  -6   3        3.56        3.38      0.34 o
   7  -6   3        0.24        0.42      0.14 o
   8  -6   3        1.53        1.67      0.16 o
  -9  -5   3        5.67        4.81      0.47 o
  -8  -5   3        0.39        0.73      0.23 o
  -7  -5   3        3.14        4.54      0.33 o
  -6  -5   3        1.87        0.52      0.11 o
  -5  -5   3        7.71        7.87      0.30 o
  -4  -5   3       23.76       27.81      0.70 o
  -3  -5   3       17.39       19.89      0.23 o
  -2  -5   3      120.52      107.33      0.39 o
  -1  -5   3       89.44       84.94      0.48 o
   0  -5   3        0.18        0.09      0.14 o
   1  -5   3       93.24       91.31      3.11 o
   2  -5   3        2.49        3.85      0.26 o
   3  -5   3        9.53        7.47      0.27 o
   4  -5   3       33.82       36.84      1.80 o
   5  -5   3        2.54        2.16      0.22 o
   6  -5   3        4.83        3.95      0.18 o
   7  -5   3        2.76        3.69      0.28 o
   8  -5   3       14.12       13.12      0.18 o
   9  -5   3        0.22        0.13      0.15 o
  -9  -4   3        0.07       -0.02      0.12 o
  -8  -4   3        0.39        0.66      0.25 o
  -7  -4   3        0.07        0.23      0.10 o
  -6  -4   3       33.99       34.95      0.84 o
  -5  -4   3       29.05       23.44      0.77 o
  -4  -4   3       16.47       20.31      0.67 o
  -3  -4   3       76.38       93.88      2.98 o
  -2  -4   3        1.30        3.59      0.13 o
  -1  -4   3       82.17       70.01      0.36 o
   0  -4   3      112.78      116.25      2.09 o
   1  -4   3      247.32      281.25      6.53 o
   2  -4   3        5.14        5.71      2.78 o
   3  -4   3        3.30        2.35      0.35 o
   4  -4   3       28.23       34.04      1.93 o
   5  -4   3        0.11        0.37      0.14 o
   6  -4   3        0.12        0.05      0.20 o
   7  -4   3       29.35       30.81      1.00 o
   8  -4   3       26.09       26.27      2.24 o
   9  -4   3        5.67        5.37      0.20 o
 -10  -3   3        0.41        0.50      0.16 o
  -9  -3   3        1.22        1.58      0.13 o
  -8  -3   3        0.12        0.47      0.11 o
  -7  -3   3        0.24        0.72      0.27 o
  -6  -3   3       21.87       18.13      0.36 o
  -5  -3   3       23.55       23.22      0.88 o
  -4  -3   3      227.45      232.43      7.99 o
  -3  -3   3      327.90      289.81      7.01 o
  -1  -3   3       30.37       44.02      0.53 o
   0  -3   3      469.21      418.98      7.20 o
   1  -3   3        5.61        5.87      0.12 o
   2  -3   3        1.65        1.57      0.17 o
   3  -3   3       73.21       76.07      1.37 o
   4  -3   3        0.06        0.18      0.14 o
   5  -3   3       30.05       36.19      2.42 o
   6  -3   3        2.18        1.95      0.15 o
   7  -3   3        2.93        4.08      0.28 o
   8  -3   3       76.87       76.22      0.48 o
   9  -3   3       16.90       14.15      0.25 o
  10  -3   3        0.14        0.24      0.17 o
 -10  -2   3        0.68        0.83      0.17 o
  -9  -2   3        0.16        0.46      0.14 o
  -8  -2   3        0.30        0.84      0.13 o
  -7  -2   3        5.35        3.51      0.54 o
  -6  -2   3        6.32        7.77      0.41 o
  -5  -2   3       17.93       11.10      0.50 o
  -4  -2   3       12.20       14.57      0.61 o
  -3  -2   3       42.78       58.54      2.15 o
  -2  -2   3        0.13        1.99      0.40 o
  -1  -2   3        0.16        0.77      0.18 o
   0  -2   3      293.62      252.71      3.04 o
   1  -2   3      101.90      133.79      3.22 o
   2  -2   3      285.15      322.77      5.93 o
   3  -2   3       13.07       16.59      0.59 o
   4  -2   3        4.44        8.97      0.29 o
   5  -2   3        0.69        1.62      0.26 o
   6  -2   3       11.28        7.11      0.22 o
   7  -2   3      242.13      250.79      0.69 o
   8  -2   3        8.26        8.36      0.30 o
   9  -2   3        3.50        3.09      0.27 o
  10  -2   3        1.56        2.15      0.27 o
 -10  -1   3        0.21        0.17      0.13 o
  -9  -1   3        1.19        1.63      0.14 o
  -8  -1   3        0.80        0.48      0.12 o
  -7  -1   3       10.45        9.01      0.56 o
  -6  -1   3       30.41       24.67      1.41 o
  -5  -1   3        0.04        0.48      0.14 o
  -4  -1   3        0.06        1.88      0.27 o
  -3  -1   3      109.81      135.46      6.26 o
  -2  -1   3      316.38      333.57     12.47 o
  -1  -1   3        3.28        3.17      0.13 o
   0  -1   3        4.79        4.35      0.14 o
   2  -1   3      119.67      130.79      4.58 o
   3  -1   3       70.64       82.09      0.55 o
   4  -1   3        5.88        8.68      0.29 o
   5  -1   3        0.17        0.25      0.18 o
   6  -1   3       32.13       36.58      0.37 o
   7  -1   3       82.42       79.63      0.48 o
   8  -1   3      241.90      223.74      0.65 o
   9  -1   3       18.04       18.56      0.32 o
  10  -1   3        0.02        0.30      0.18 o
  11  -1   3        0.19        0.06      0.26 o
  -9   0   3        0.17        0.23      0.14 o
  -8   0   3        0.15        0.41      0.14 o
  -7   0   3        5.87        3.83      0.27 o
  -6   0   3       51.82       33.18      1.23 o
  -5   0   3        0.01        2.07      0.27 o
  -4   0   3        3.39        2.54      0.21 o
  -3   0   3       16.69        4.71      0.13 o
  -2   0   3      218.71      223.56      7.90 o
  -1   0   3       67.86       61.80      1.76 o
   1   0   3        2.01        3.35      0.23 o
   3   0   3       11.57       12.63      0.24 o
   4   0   3      223.82      261.16      3.58 o
   5   0   3      366.56      374.66     25.82 o
   6   0   3        6.92       10.48      0.49 o
   7   0   3      185.40      189.76     15.56 o
   8   0   3      115.01      122.92     10.46 o
   9   0   3        5.62        5.41      1.05 o
  10   0   3        0.08        0.17      0.14 o
  11   0   3        0.28        1.04      0.26 o
  -9   1   3        0.82        0.17      0.34 o
  -8   1   3        9.50        8.54      0.46 o
  -7   1   3       38.98       34.41      2.29 o
  -6   1   3       21.37       15.16      0.77 o
  -5   1   3        0.91        1.60      0.12 o
  -4   1   3       54.94       77.14      3.66 o
  -3   1   3        3.41        3.56      0.21 o
  -2   1   3       30.58       17.66      0.79 o
  -1   1   3      136.95      169.84      6.65 o
   0   1   3       60.12       62.56      2.38 o
   3   1   3      359.12      372.33      1.24 o
   5   1   3      111.87      114.42      0.55 o
   6   1   3        9.85       14.51      0.21 o
   7   1   3      172.98      174.45      4.78 o
   8   1   3      109.89      113.38      4.73 o
   9   1   3        1.90        2.46      0.15 o
  10   1   3        2.85        3.26      0.99 o
  11   1   3        1.13        0.70      0.28 o
  -9   2   3        4.42        4.80      0.21 o
  -8   2   3        0.40        0.59      0.41 o
  -7   2   3        0.08        0.50      0.35 o
  -6   2   3       34.09       25.40      0.86 o
  -5   2   3       33.93       26.55      1.62 o
  -4   2   3       14.46       11.77      0.90 o
  -3   2   3        2.53        0.95      0.17 o
  -2   2   3      128.78      127.57      5.69 o
  -1   2   3      261.92      237.18     21.54 o
   1   2   3      188.19      167.25      6.19 o
   2   2   3      314.29      273.32      0.84 o
   3   2   3       42.44       46.67      1.17 o
   4   2   3      325.83      369.73      9.55 o
   5   2   3      431.47      470.65     28.38 o
   6   2   3       45.25       49.82      2.74 o
   7   2   3       35.02       31.80      2.61 o
   8   2   3       14.55       14.66      0.67 o
   9   2   3        0.13        0.29      0.37 o
  10   2   3        0.00        0.30      0.14 o
  11   2   3        4.37        4.06      0.24 o
  12   2   3        0.02        0.28      0.19 o
  -9   3   3        9.53       10.25      0.24 o
  -8   3   3       10.74       10.54      0.23 o
  -7   3   3        7.47        5.68      0.21 o
  -6   3   3        2.91        2.80      0.25 o
  -5   3   3        0.12        0.04      0.20 o
  -4   3   3       19.06       16.30      0.45 o
  -3   3   3      150.12      133.50      7.46 o
  -2   3   3        0.39        1.38      0.23 o
  -1   3   3       30.08       36.08      1.62 o
   0   3   3      107.93       99.14      0.60 o
   1   3   3      162.50      143.48      9.27 o
   3   3   3      365.50      359.28      8.92 o
   4   3   3       40.87       42.94      1.18 o
   5   3   3       10.04        8.63      0.31 o
   6   3   3        0.14        0.31      0.19 o
   7   3   3       61.70       62.31      1.86 o
   8   3   3        0.14       -0.06      0.17 o
   9   3   3        2.30        1.89      0.17 o
  10   3   3       10.58        8.63      0.77 o
  11   3   3        0.45        0.73      0.15 o
  12   3   3        0.13       -0.13      0.30 o
  -8   4   3        0.40        0.61      0.19 o
  -7   4   3        3.80        4.04      0.26 o
  -6   4   3        2.28        1.94      0.25 o
  -5   4   3       40.51       42.30      0.32 o
  -4   4   3       25.28       26.10      0.28 o
  -3   4   3       39.90       42.14      0.38 o
  -2   4   3       10.02        9.77      0.26 o
  -1   4   3       66.99       79.41      0.39 o
   0   4   3      426.92      438.47     20.84 o
   1   4   3       19.14       22.44      1.51 o
   2   4   3       20.57       19.30      0.25 o
   3   4   3        0.10        0.14      0.17 o
   5   4   3      138.42      129.07      2.96 o
   6   4   3        0.00        0.23      0.17 o
   7   4   3        6.14        4.92      0.40 o
   8   4   3        0.89        1.22      0.17 o
   9   4   3        2.31        1.67      0.33 o
  10   4   3        1.51        1.97      0.35 o
  11   4   3        0.36        0.70      0.46 o
  12   4   3        0.22        0.26      0.15 o
  -8   5   3        2.52        2.07      0.20 o
  -7   5   3        0.11       -0.05      0.18 o
  -6   5   3        1.02        0.98      0.18 o
  -5   5   3        1.21        0.84      0.14 o
  -4   5   3        0.01        0.08      0.12 o
  -3   5   3       10.65       13.17      0.90 o
  -2   5   3        5.98        4.25      0.18 o
  -1   5   3        0.12        0.29      0.14 o
   0   5   3        0.22        2.82      0.26 o
   1   5   3       89.48       67.97      1.32 o
   2   5   3       68.23       69.04      2.67 o
   3   5   3        0.54        1.22      0.26 o
   4   5   3        1.22        2.60      0.31 o
   5   5   3        1.69        3.61      0.15 o
   6   5   3        6.33        8.84      0.28 o
   7   5   3       57.03       57.48      0.26 o
   8   5   3       23.79       24.17      0.20 o
   9   5   3        0.18        0.29      0.12 o
  10   5   3        3.46        3.39      0.58 o
  11   5   3        0.21        0.68      0.43 o
  12   5   3        3.01        2.96      0.41 o
  -7   6   3        0.02        0.09      0.30 o
  -6   6   3        7.33        6.99      0.29 o
  -5   6   3        2.72        2.28      0.31 o
  -4   6   3        1.11        2.24      0.16 o
  -3   6   3       10.42       10.95      0.49 o
  -2   6   3       11.22        7.20      0.20 o
  -1   6   3        5.57        8.02      0.18 o
   0   6   3      157.70      175.95     12.52 o
   1   6   3        1.12        2.95      0.17 o
   2   6   3       32.21       42.34      0.81 o
   3   6   3        0.09        0.37      0.32 o
   4   6   3      327.27      356.07      5.80 o
   5   6   3        4.02        5.50      0.58 o
   6   6   3        3.03        2.89      0.14 o
   7   6   3        5.74        5.48      0.32 o
   8   6   3        2.48        3.27      0.60 o
   9   6   3       18.87       18.56      0.86 o
  10   6   3        3.36        2.66      0.30 o
  11   6   3        0.57        0.76      0.16 o
  -6   7   3        7.36        8.21      0.58 o
  -5   7   3        1.00        1.94      0.25 o
  -4   7   3        2.28        2.01      0.21 o
  -3   7   3        7.83        7.45      0.35 o
  -2   7   3        2.19        1.42      0.16 o
  -1   7   3       78.87       80.16      1.44 o
   0   7   3       69.09       79.63      0.40 o
   1   7   3       17.36       17.88      0.97 o
   2   7   3       91.30       97.35      2.14 o
   3   7   3        3.56        1.53      0.14 o
   4   7   3        0.14        0.38      0.18 o
   5   7   3        3.05        2.54      0.14 o
   6   7   3        4.66        3.94      0.27 o
   7   7   3        5.95        4.01      0.94 o
   8   7   3        9.47       10.62      0.22 o
   9   7   3        0.79        0.98      0.14 o
  10   7   3        2.13        1.93      0.19 o
  11   7   3        5.90        5.26      0.41 o
  -6   8   3        0.00        0.04      0.15 o
  -5   8   3        2.49        4.56      0.30 o
  -4   8   3        0.25        0.18      0.30 o
  -3   8   3        2.32        2.11      0.24 o
  -2   8   3        1.37        1.87      0.23 o
  -1   8   3       49.63       48.49      0.37 o
   0   8   3       20.27       20.54      0.30 o
   1   8   3       10.11        8.69      0.89 o
   2   8   3       23.28       18.87      0.90 o
   3   8   3        3.31        3.55      0.17 o
   4   8   3        5.31        4.70      0.24 o
   5   8   3        5.43        5.80      0.23 o
   6   8   3        5.79        5.07      0.46 o
   7   8   3        9.11        8.68      0.25 o
   8   8   3        2.10        2.64      0.27 o
   9   8   3        0.00        0.24      0.14 o
  10   8   3        0.87        0.78      0.20 o
  11   8   3        2.94        2.86      0.20 o
  -5   9   3        0.47        0.77      0.15 o
  -4   9   3       28.90       31.45      0.55 o
  -3   9   3       22.06       20.31      0.26 o
  -2   9   3        3.53        3.53      0.23 o
  -1   9   3        5.94        5.87      0.18 o
   0   9   3       13.77       13.56      0.23 o
   1   9   3       57.03       55.43      3.24 o
   2   9   3       16.58       20.37      0.57 o
   3   9   3       30.18       31.89      1.10 o
   4   9   3       16.34       14.16      0.64 o
   5   9   3        0.85        0.45      0.16 o
   6   9   3        0.39        0.30      0.13 o
   7   9   3        6.06        7.80      0.33 o
   8   9   3        4.56        3.79      0.13 o
   9   9   3        0.01        0.25      0.24 o
  10   9   3        4.42        4.37      0.41 o
  -3  10   3       24.68       24.90      0.35 o
  -2  10   3        5.28        5.25      0.26 o
  -1  10   3        0.05        0.71      0.23 o
   0  10   3        0.08        0.22      0.18 o
   1  10   3        0.56        0.33      0.13 o
   2  10   3        0.10        0.13      0.27 o
   3  10   3       13.11       12.59      0.98 o
   4  10   3        4.01        4.57      0.15 o
   5  10   3        0.99        0.74      0.17 o
   6  10   3        1.23        1.90      0.47 o
   7  10   3        5.99        6.44      0.18 o
   8  10   3        1.21        1.62      0.41 o
   9  10   3        1.21        1.61      0.18 o
  -2  11   3        0.00       -0.26      0.26 o
  -1  11   3        2.20        1.54      0.19 o
   0  11   3        2.03        1.75      0.31 o
   1  11   3        0.92        1.26      0.16 o
   2  11   3        0.05        0.02      0.16 o
   3  11   3        8.81        8.81      0.63 o
   4  11   3        2.14        3.08      0.21 o
   5  11   3        3.68        3.43      0.42 o
   6  11   3        6.25        5.11      0.44 o
   7  11   3        0.15       -0.11      0.27 o
   8  11   3        0.61        0.65      0.40 o
   0  12   3        0.14       -0.03      0.25 o
   1  12   3        4.57        4.66      0.22 o
   2  12   3        0.02       -0.24      0.24 o
   3  12   3        0.01        0.15      0.15 o
   4  12   3        0.20       -0.18      0.18 o
   5  12   3        0.31        0.28      0.36 o
   6  12   3        0.38        0.42      0.13 o
  -3 -10   4        0.00        0.17      0.13 o
  -2 -10   4        0.15        0.16      0.25 o
  -1 -10   4        9.31        9.97      0.30 o
   0 -10   4        2.12        2.17      0.19 o
   1 -10   4        1.87        0.94      0.27 o
  -5  -9   4        0.27        0.50      0.21 o
  -4  -9   4        0.27        0.42      0.13 o
  -3  -9   4        1.44        1.20      0.12 o
  -2  -9   4        0.18        0.30      0.24 o
  -1  -9   4        0.77        1.11      0.13 o
   0  -9   4        2.27        2.07      0.15 o
   1  -9   4       16.60       13.48      0.31 o
   2  -9   4        6.96        6.98      0.28 o
   3  -9   4        2.59        2.25      0.26 o
   4  -9   4        2.94        3.71      0.52 o
  -7  -8   4        1.36        1.32      0.13 o
  -6  -8   4        0.07        0.21      0.15 o
  -5  -8   4        0.06        0.11      0.20 o
  -4  -8   4        0.38        0.58      0.18 o
  -3  -8   4        1.76        2.32      0.30 o
  -2  -8   4       43.11       44.12      0.99 o
  -1  -8   4        8.67        8.70      0.15 o
   0  -8   4        0.66        1.13      0.14 o
   1  -8   4       22.37       21.31      0.98 o
   2  -8   4       23.21       21.12      0.32 o
   3  -8   4        2.32        1.64      0.24 o
   4  -8   4        1.17        1.63      0.29 o
   5  -8   4        0.02        0.36      0.18 o
  -7  -7   4        2.92        3.25      0.14 o
  -6  -7   4        1.56        1.83      0.14 o
  -5  -7   4        6.35        6.57      0.26 o
  -4  -7   4        4.13        4.26      0.14 o
  -3  -7   4       40.78       38.38      0.18 o
  -2  -7   4        7.12        6.49      0.20 o
  -1  -7   4       34.97       37.01      1.10 o
   0  -7   4       12.49       13.49      0.84 o
   1  -7   4       25.60       26.62      0.85 o
   2  -7   4        0.52        1.39      0.24 o
   3  -7   4        2.60        2.45      0.24 o
   4  -7   4        0.11        0.32      0.18 o
   5  -7   4        2.82        2.72      0.18 o
   6  -7   4        0.06        0.38      0.26 o
   7  -7   4        2.90        4.12      0.15 o
  -8  -6   4        1.19        1.24      0.15 o
  -7  -6   4        0.47        0.90      0.25 o
  -6  -6   4        0.45        1.58      0.15 o
  -5  -6   4        0.00        0.02      0.10 o
  -4  -6   4        1.48        1.93      0.18 o
  -3  -6   4        3.73        2.96      0.11 o
  -2  -6   4      109.51      109.10      1.73 o
  -1  -6   4       54.40       52.39      0.90 o
   0  -6   4       82.19       84.48      1.66 o
   1  -6   4       77.85       77.03      4.08 o
   2  -6   4        2.51        2.27      0.19 o
   3  -6   4        2.46        2.96      0.25 o
   4  -6   4       18.55       19.85      1.08 o
   5  -6   4        1.18        0.97      0.27 o
   6  -6   4        1.75        1.34      0.46 o
   7  -6   4       10.50        9.16      0.18 o
   8  -6   4       20.65       18.27      1.10 o
  -8  -5   4        0.03        0.45      0.19 o
  -7  -5   4        0.83        0.16      0.20 o
  -6  -5   4        3.79        3.59      0.28 o
  -5  -5   4       10.53        8.73      0.45 o
  -4  -5   4        1.57        2.33      0.22 o
  -3  -5   4        1.22        0.94      0.14 o
  -2  -5   4       30.74       30.59      0.36 o
  -1  -5   4        9.31       14.94      0.16 o
   0  -5   4        5.88        6.10      0.23 o
   1  -5   4        5.67        5.00      0.17 o
   2  -5   4       21.95       19.26      0.32 o
   3  -5   4      109.22      109.70      0.54 o
   4  -5   4        3.49        4.57      0.22 o
   5  -5   4        0.05        0.15      0.15 o
   6  -5   4        5.93        7.70      0.23 o
   7  -5   4        0.09        0.71      0.16 o
   8  -5   4       22.25       19.78      0.40 o
  -9  -4   4        0.54        0.99      0.35 o
  -8  -4   4        4.43        5.86      0.37 o
  -7  -4   4        1.67        1.30      0.14 o
  -6  -4   4        0.23        0.40      0.34 o
  -5  -4   4       14.45       14.61      0.43 o
  -4  -4   4       78.78       77.11      2.66 o
  -3  -4   4       68.98       70.53      0.77 o
  -2  -4   4       19.77       16.93      0.17 o
  -1  -4   4        0.00        0.57      0.20 o
   0  -4   4        0.02        0.36      0.12 o
   1  -4   4       36.73       28.04      1.11 o
   2  -4   4       67.32       64.98      1.60 o
   3  -4   4        1.46        1.62      0.24 o
   4  -4   4        3.59        3.34      0.14 o
   5  -4   4        3.85        5.19      0.13 o
   6  -4   4       23.51       23.31      1.68 o
   7  -4   4       60.50       63.79      3.18 o
   8  -4   4       26.27       28.38      1.19 o
   9  -4   4        2.44        2.18      0.15 o
  -9  -3   4        0.06       -0.17      0.17 o
  -8  -3   4        0.06        0.38      0.14 o
  -7  -3   4        3.75        4.06      0.23 o
  -6  -3   4        8.88        8.02      0.40 o
  -5  -3   4       97.88       83.00      4.47 o
  -4  -3   4       33.27       34.49      1.50 o
  -3  -3   4        3.30        2.37      0.11 o
  -2  -3   4       44.24       52.65      1.08 o
  -1  -3   4       26.18       33.84      0.46 o
   0  -3   4       32.57       47.16      0.81 o
   1  -3   4      116.51      147.08      4.52 o
   2  -3   4      113.48      127.51      1.97 o
   3  -3   4        7.67        7.93      0.16 o
   4  -3   4        4.73        8.51      0.57 o
   5  -3   4       15.94       19.24      0.51 o
   6  -3   4        2.32        1.54      0.33 o
   7  -3   4        4.30        3.83      0.21 o
   8  -3   4      137.09      134.53      6.69 o
   9  -3   4       19.86       19.36      0.23 o
  10  -3   4        0.11        0.30      0.19 o
  -9  -2   4        2.70        3.53      0.34 o
  -8  -2   4        1.64        1.77      0.17 o
  -7  -2   4        0.44        0.09      0.13 o
  -6  -2   4        7.94        7.19      0.49 o
  -5  -2   4        6.80        3.82      0.16 o
  -4  -2   4      162.01      158.96      6.31 o
  -3  -2   4       76.59       74.11      2.28 o
  -2  -2   4       23.09       17.68      0.55 o
  -1  -2   4      111.27      105.41      2.83 o
   0  -2   4      142.30      123.36      1.07 o
   1  -2   4        7.18        3.52      0.22 o
   2  -2   4        0.76        1.84      0.13 o
   3  -2   4       36.94       37.78      0.98 o
   4  -2   4       52.48       63.13      4.02 o
   5  -2   4       38.19       43.61      0.40 o
   6  -2   4        1.03        2.69      0.26 o
   7  -2   4        4.48        4.74      0.21 o
   8  -2   4        0.33       -0.04      0.28 o
   9  -2   4        5.28        4.67      0.28 o
  10  -2   4        0.01        0.16      0.26 o
  -9  -1   4        1.18        0.89      0.15 o
  -8  -1   4        0.16        0.16      0.14 o
  -7  -1   4       11.28       10.67      0.65 o
  -6  -1   4       83.53       71.33      5.19 o
  -5  -1   4        0.98        0.36      0.12 o
  -4  -1   4        6.32        8.74      0.30 o
  -3  -1   4       14.82       14.52      0.41 o
  -2  -1   4       13.38       12.02      0.93 o
  -1  -1   4       15.38       13.97      0.26 o
   0  -1   4       67.60       77.50      1.32 o
   1  -1   4        2.76        0.03      0.10 o
   2  -1   4       27.80       43.91      2.13 o
   3  -1   4       20.76       16.40      0.99 o
   5  -1   4        4.10        2.46      0.28 o
   6  -1   4        7.80       10.11      0.23 o
   7  -1   4       36.80       35.23      0.37 o
   8  -1   4      272.68      271.17      0.77 o
   9  -1   4       12.75       10.68      0.30 o
  10  -1   4        1.63        1.73      0.19 o
  11  -1   4        0.18        0.47      0.26 o
  -9   0   4        6.55        5.97      0.67 o
  -8   0   4        0.10        0.06      0.16 o
  -7   0   4        7.46        8.41      0.80 o
  -6   0   4        6.90        6.04      0.25 o
  -5   0   4        0.60        0.00      0.21 o
  -4   0   4        3.90        3.66      0.24 o
  -3   0   4       27.44       26.15      1.61 o
  -2   0   4      169.02      187.44      8.86 o
  -1   0   4       26.21       18.61      0.62 o
   0   0   4       52.10       54.91      1.34 o
   1   0   4       43.15       45.56      0.39 o
   2   0   4      131.16      136.59      1.15 o
   3   0   4       65.73       85.02      0.70 o
   4   0   4      190.34      235.36      3.55 o
   5   0   4      229.43      273.53     18.11 o
   6   0   4       79.66       79.72      4.47 o
   7   0   4       29.56       30.31      0.45 o
   8   0   4        4.67        4.24      0.55 o
   9   0   4        0.14        0.09      0.15 o
  10   0   4        0.21       -0.10      0.25 o
  11   0   4        5.12        4.91      0.27 o
  -9   1   4        8.85        8.58      0.62 o
  -8   1   4        1.98        1.84      0.18 o
  -7   1   4       10.42       10.74      1.09 o
  -6   1   4       75.10       67.83      2.75 o
  -5   1   4        1.37        2.11      0.20 o
  -4   1   4       23.55       16.85      1.30 o
  -3   1   4       26.84       23.93      1.11 o
  -2   1   4      325.55      284.57     11.78 o
  -1   1   4      172.63      203.92      7.53 o
   0   1   4       24.10       31.11      1.69 o
   1   1   4       63.51       67.16      2.81 o
   2   1   4       13.31        9.30      0.84 o
   3   1   4       35.14       39.76      2.26 o
   4   1   4       30.41       36.07      1.38 o
   5   1   4        6.53        7.27      0.47 o
   6   1   4       26.59       24.03      0.59 o
   7   1   4       51.92       44.65      1.43 o
   8   1   4        0.42        0.55      0.15 o
   9   1   4       10.65        9.97      0.61 o
  10   1   4        5.60        5.59      0.70 o
  11   1   4        0.81        0.74      0.18 o
  -9   2   4       13.73       12.21      0.24 o
  -8   2   4        0.00        0.02      0.65 o
  -7   2   4        8.98        9.08      0.65 o
  -6   2   4        3.94        4.60      0.17 o
  -5   2   4        3.69        3.28      0.25 o
  -4   2   4       26.65       32.20      1.44 o
  -3   2   4       27.63       35.00      0.63 o
  -2   2   4      115.70      125.71      4.53 o
  -1   2   4      398.31      455.29      1.20 o
   3   2   4       82.38       73.79      2.20 o
   5   2   4       18.51       21.67      0.87 o
   6   2   4      126.49      123.42      6.43 o
   7   2   4        7.10        5.88      0.21 o
   8   2   4        4.70        4.99      0.30 o
   9   2   4        0.84        0.92      0.25 o
  10   2   4        3.01        2.99      0.33 o
  11   2   4        3.84        4.41      0.23 o
  12   2   4        0.31        0.45      0.13 o
  -8   3   4        3.32        2.75      0.43 o
  -7   3   4        1.12        1.50      0.16 o
  -6   3   4        0.19        0.24      0.17 o
  -5   3   4       25.16       23.11      1.18 o
  -4   3   4        2.61        3.07      0.16 o
  -3   3   4        4.07        3.36      0.19 o
  -2   3   4       46.83       36.82      3.55 o
  -1   3   4       52.58       53.19      2.21 o
   0   3   4       28.10       34.36      0.30 o
   2   3   4       10.45       10.86      0.23 o
   3   3   4       19.32       14.21      0.21 o
   4   3   4      163.90      164.67      5.94 o
   5   3   4      132.89      138.34      0.42 o
   6   3   4       67.27       68.97      1.10 o
   7   3   4        2.61        1.59      0.19 o
   8   3   4       16.75       17.99      0.29 o
   9   3   4        9.51       10.45      1.17 o
  10   3   4        3.17        3.31      0.28 o
  11   3   4        6.34        6.25      0.98 o
  12   3   4        8.55        8.30      0.47 o
  -8   4   4        0.61        1.21      0.26 o
  -7   4   4        4.15        4.27      0.20 o
  -6   4   4        0.30        0.44      0.24 o
  -5   4   4        2.80        3.40      0.19 o
  -4   4   4       42.02       44.33      0.40 o
  -3   4   4       71.44       86.35      0.49 o
  -2   4   4        0.66        0.78      0.14 o
  -1   4   4      116.68      125.29      3.15 o
   1   4   4      187.99      221.92      7.76 o
   2   4   4       65.90       65.70      0.70 o
   3   4   4      289.65      264.88      2.81 o
   4   4   4        5.88       10.31      0.17 o
   5   4   4       12.35       12.14      0.68 o
   6   4   4       12.75       16.81      0.52 o
   7   4   4       12.37       11.52      0.59 o
   8   4   4        2.56        2.67      0.18 o
   9   4   4        0.17        0.11      0.40 o
  10   4   4        0.21        0.32      0.34 o
  11   4   4        1.24        1.69      0.39 o
  12   4   4        0.18        0.00      0.15 o
  -7   5   4        0.16        0.17      0.26 o
  -6   5   4        3.57        3.11      0.26 o
  -5   5   4        8.13        9.01      1.03 o
  -4   5   4       76.39       77.82      2.39 o
  -3   5   4       57.82       62.76      4.30 o
  -2   5   4       64.65       64.53      0.42 o
  -1   5   4        9.27       11.59      0.21 o
   0   5   4       14.67       14.03      0.28 o
   1   5   4      564.03      581.88      1.15 o
   2   5   4       65.83       59.19      2.16 o
   3   5   4       23.63       25.71      0.34 o
   4   5   4        9.57        7.89      0.24 o
   5   5   4       41.03       39.58      1.48 o
   6   5   4       54.57       58.41      2.09 o
   7   5   4        3.59        4.71      0.27 o
   8   5   4        3.30        2.89      0.29 o
   9   5   4       12.26       12.24      0.60 o
  10   5   4        0.76        1.32      0.18 o
  11   5   4       22.03       24.22      3.37 o
  12   5   4        7.54        7.65      0.56 o
  -7   6   4        0.03        0.36      0.27 o
  -6   6   4        4.70        4.48      0.56 o
  -5   6   4        0.01        0.02      0.20 o
  -4   6   4        3.65        4.23      0.16 o
  -3   6   4       26.58       27.88      1.28 o
  -2   6   4        5.29        5.84      0.19 o
  -1   6   4      152.76      148.82      0.51 o
   0   6   4       50.27       55.15      0.36 o
   1   6   4      121.90      110.24      4.12 o
   2   6   4       51.22       40.05      0.84 o
   3   6   4        3.23        2.66      0.18 o
   4   6   4       98.79       87.88      1.47 o
   5   6   4        0.08       -0.09      0.28 o
   6   6   4        1.88        2.49      0.14 o
   7   6   4        2.12        3.51      0.64 o
   8   6   4       18.57       19.09      0.26 o
   9   6   4       17.08       15.52      0.71 o
  10   6   4        0.21        0.87      0.37 o
  11   6   4        0.19        0.20      0.25 o
  12   6   4        0.03        0.94      0.19 o
  -6   7   4        0.53        0.34      0.13 o
  -5   7   4        1.04        0.73      0.31 o
  -4   7   4       43.39       46.78      3.72 o
  -3   7   4      107.00      111.37     11.76 o
  -2   7   4        2.08        1.22      0.17 o
  -1   7   4        0.80        0.76      0.27 o
   0   7   4      188.81      204.85      0.65 o
   1   7   4      161.86      174.41      3.47 o
   2   7   4        5.18        9.51      0.37 o
   3   7   4       28.98       33.16      2.18 o
   4   7   4        0.11        0.53      0.37 o
   5   7   4       11.19       14.32      0.35 o
   6   7   4       21.32       21.29      0.21 o
   7   7   4       14.03       13.61      0.88 o
   8   7   4        3.81        4.48      0.33 o
   9   7   4       35.56       32.99      1.44 o
  10   7   4       15.33       17.22      0.77 o
  11   7   4       12.94       13.24      1.43 o
  -5   8   4        1.02        0.43      0.13 o
  -4   8   4        5.63        6.15      0.32 o
  -3   8   4       30.73       34.26      4.02 o
  -2   8   4      110.38      106.88      0.51 o
  -1   8   4       10.24       10.44      0.20 o
   0   8   4       12.81       13.83      0.22 o
   1   8   4        1.79        1.87      0.14 o
   2   8   4       81.02       86.52      4.50 o
   3   8   4       11.56       10.44      0.16 o
   4   8   4       16.62       20.02      0.61 o
   5   8   4        8.69        7.94      0.18 o
   6   8   4        0.32        0.12      0.25 o
   7   8   4        0.47        0.41      0.17 o
   8   8   4        1.08        1.33      0.14 o
   9   8   4        2.08        2.01      0.17 o
  10   8   4        0.01        0.54      0.14 o
  11   8   4        0.59        0.73      0.20 o
  -4   9   4       24.90       23.33      1.28 o
  -3   9   4       24.83       23.80      1.37 o
  -2   9   4        0.00        0.11      0.24 o
  -1   9   4        2.94        2.74      0.17 o
   0   9   4        0.00        0.32      0.16 o
   1   9   4        7.85        7.35      0.77 o
   2   9   4       30.10       31.22      2.14 o
   3   9   4       15.05       13.44      0.83 o
   4   9   4        0.06       -0.13      0.16 o
   5   9   4        0.13        0.44      0.12 o
   6   9   4        9.95       10.15      0.26 o
   7   9   4        6.37        7.48      0.24 o
   8   9   4        1.35        1.69      0.24 o
   9   9   4        0.34       -0.17      0.39 o
  10   9   4        1.65        2.03      0.30 o
  -3  10   4       38.68       35.31      0.55 o
  -2  10   4        4.99        3.95      0.25 o
  -1  10   4        1.22        0.73      0.24 o
   0  10   4        8.79        7.31      0.21 o
   1  10   4        1.95        2.66      0.23 o
   2  10   4        0.25        0.31      0.16 o
   3  10   4       44.53       43.00      3.76 o
   4  10   4       17.20       17.88      0.63 o
   5  10   4        1.98        1.54      0.35 o
   6  10   4        0.17        0.24      0.13 o
   7  10   4       41.02       41.38      0.24 o
   8  10   4        0.77        1.34      0.17 o
   9  10   4        0.20        0.53      0.13 o
  10  10   4        0.56        1.16      0.23 o
  -2  11   4       10.33       11.93      0.31 o
  -1  11   4        0.43        0.24      0.18 o
   0  11   4        0.03        0.36      0.17 o
   1  11   4        2.84        2.69      0.47 o
   2  11   4        2.05        2.28      0.39 o
   3  11   4        1.23        1.49      0.14 o
   4  11   4       10.08       10.59      0.38 o
   5  11   4        1.34        1.37      0.14 o
   6  11   4        5.06        5.83      0.40 o
   7  11   4        7.18        6.89      0.16 o
   8  11   4        0.92        1.64      0.33 o
   9  11   4        3.65        3.13      0.14 o
   0  12   4        0.45        1.08      0.18 o
   1  12   4        0.01       -0.03      0.22 o
   2  12   4        0.03        0.33      0.11 o
   3  12   4        0.44        0.74      0.25 o
   4  12   4        5.16        5.28      0.16 o
   5  12   4        0.02        0.43      0.25 o
   6  12   4        2.15        2.52      0.47 o
   7  12   4        7.21        7.03      0.18 o
  -4  -9   5        1.32        1.29      0.25 o
  -3  -9   5        6.94        7.56      0.20 o
  -2  -9   5        1.72        1.96      0.15 o
  -1  -9   5        3.18        3.48      0.21 o
   0  -9   5        1.13        1.03      0.18 o
   1  -9   5       13.00       11.72      0.31 o
   2  -9   5        0.03        0.16      0.26 o
   3  -9   5        0.14        0.25      0.19 o
  -6  -8   5        0.39        1.53      0.26 o
  -5  -8   5        0.00        0.05      0.20 o
  -4  -8   5        0.06        0.09      0.12 o
  -3  -8   5        0.36        0.84      0.14 o
  -2  -8   5       15.64       14.51      0.48 o
  -1  -8   5        3.63        4.56      0.27 o
   0  -8   5        1.80        2.62      0.23 o
   1  -8   5        0.02        0.28      0.21 o
   2  -8   5        0.69        0.48      0.24 o
   3  -8   5        3.09        4.78      0.26 o
   4  -8   5        0.85        1.26      0.15 o
   5  -8   5        0.12        0.10      0.16 o
  -7  -7   5        0.04        0.18      0.15 o
  -6  -7   5        4.13        3.53      0.18 o
  -5  -7   5        2.95        3.23      0.20 o
  -4  -7   5        0.00        0.15      0.14 o
  -3  -7   5        5.42        4.26      0.15 o
  -2  -7   5        0.04       -0.09      0.15 o
  -1  -7   5        0.36        0.66      0.11 o
   0  -7   5        0.12        0.43      0.12 o
   1  -7   5       11.02       10.47      0.29 o
   2  -7   5        4.61        4.47      0.25 o
   3  -7   5        1.93        1.29      0.24 o
   4  -7   5        2.15        2.78      0.15 o
   5  -7   5        0.32        0.16      0.20 o
   6  -7   5        0.03       -0.11      0.23 o
  -7  -6   5        0.06        0.35      0.21 o
  -6  -6   5       14.07       15.45      1.14 o
  -5  -6   5        8.28        8.39      0.16 o
  -4  -6   5        2.69        3.69      0.33 o
  -3  -6   5        2.58        2.22      0.12 o
  -2  -6   5        1.21        1.22      0.17 o
  -1  -6   5        5.51        5.55      0.13 o
   0  -6   5        9.20        9.40      0.21 o
   1  -6   5       23.84       25.18      1.59 o
   2  -6   5        5.27        5.25      0.27 o
   3  -6   5       42.02       38.61      0.38 o
   4  -6   5        2.35        3.60      0.45 o
   5  -6   5        2.85        2.52      0.15 o
   6  -6   5       11.18       10.24      0.52 o
   7  -6   5        5.02        4.31      0.16 o
  -8  -5   5        2.75        2.62      0.27 o
  -7  -5   5        5.58        5.69      0.27 o
  -6  -5   5       27.73       25.48      1.13 o
  -5  -5   5       10.36       10.65      0.16 o
  -4  -5   5        0.05       -0.09      0.10 o
  -3  -5   5       25.42       24.57      0.98 o
  -2  -5   5        9.57       11.60      0.33 o
  -1  -5   5        3.32        2.27      0.14 o
   0  -5   5       36.27       32.08      0.52 o
   1  -5   5        8.50        8.75      0.25 o
   2  -5   5       41.77       41.52      0.40 o
   3  -5   5       70.53       68.26      0.47 o
   4  -5   5       13.11       14.20      0.92 o
   5  -5   5       33.37       36.96      2.37 o
   6  -5   5       17.46       16.29      1.17 o
   7  -5   5        2.66        2.06      0.14 o
   8  -5   5       13.39       11.04      0.46 o
  -8  -4   5        1.91        2.59      0.14 o
  -7  -4   5        0.53        0.44      0.11 o
  -6  -4   5        4.79        5.78      0.23 o
  -5  -4   5        0.05        0.11      0.12 o
  -4  -4   5       15.65       18.35      0.88 o
  -3  -4   5        5.42        6.19      0.41 o
  -2  -4   5        3.51        2.24      0.12 o
  -1  -4   5        8.65        6.08      0.25 o
   0  -4   5       11.78       16.45      0.32 o
   1  -4   5       18.22       17.33      0.24 o
   2  -4   5        8.04        7.39      0.15 o
   3  -4   5       17.91       21.73      0.23 o
   4  -4   5        3.70        5.43      0.18 o
   5  -4   5        8.13        8.05      0.29 o
   6  -4   5       25.22       26.83      1.21 o
   7  -4   5        5.97        5.77      0.34 o
   8  -4   5        0.68        0.36      0.14 o
   9  -4   5        0.09        0.64      0.29 o
  -8  -3   5        7.45        9.75      0.63 o
  -7  -3   5       17.63       16.64      0.93 o
  -6  -3   5       36.83       33.02      1.41 o
  -5  -3   5       21.87       21.84      0.88 o
  -4  -3   5       45.09       44.67      1.89 o
  -3  -3   5       36.70       32.95      1.19 o
  -2  -3   5        1.09        1.11      0.12 o
  -1  -3   5       15.16       12.01      0.19 o
   0  -3   5       24.88       31.41      0.59 o
   1  -3   5        0.56        0.43      0.09 o
   2  -3   5        3.66        1.52      0.24 o
   3  -3   5        1.57        0.95      0.16 o
   4  -3   5       87.47       92.43      4.06 o
   5  -3   5       15.67       18.99      0.56 o
   6  -3   5       10.05       11.97      0.47 o
   7  -3   5        6.19        5.99      0.31 o
   8  -3   5       31.69       28.20      0.26 o
   9  -3   5        1.67        2.14      0.36 o
  10  -3   5        0.73        0.94      0.19 o
  -8  -2   5        8.38        9.56      0.98 o
  -7  -2   5        0.00        0.20      0.43 o
  -6  -2   5        0.13        0.27      0.12 o
  -5  -2   5        1.02        1.75      0.14 o
  -4  -2   5       24.47       23.43      1.29 o
  -3  -2   5        2.67        2.44      0.15 o
  -2  -2   5        0.07        0.12      0.12 o
  -1  -2   5        0.33        1.49      0.14 o
   0  -2   5      411.75      474.42      7.78 o
   1  -2   5       48.16       47.69      1.36 o
   2  -2   5       95.97      120.53      2.80 o
   3  -2   5        9.83       20.52      0.91 o
   4  -2   5       14.08       18.70      0.53 o
   5  -2   5      396.77      441.49     20.49 o
   6  -2   5       42.18       47.12      1.68 o
   7  -2   5        0.01        0.30      0.16 o
   8  -2   5        4.02        3.04      0.27 o
   9  -2   5        6.49        5.04      0.21 o
  10  -2   5        0.14        0.53      0.26 o
  -9  -1   5        1.47        1.97      0.17 o
  -8  -1   5        1.71        1.98      0.23 o
  -7  -1   5       17.17       17.14      0.95 o
  -6  -1   5        8.86        7.85      0.29 o
  -5  -1   5       10.39        8.22      0.58 o
  -4  -1   5       19.04       23.64      1.24 o
  -3  -1   5        9.08        7.93      0.39 o
  -2  -1   5        0.17        1.57      0.11 o
  -1  -1   5        1.23        1.00      0.10 o
   0  -1   5       66.48       64.37      1.52 o
   1  -1   5       15.03        8.39      0.32 o
   2  -1   5      213.27      191.93      5.52 o
   3  -1   5       88.54       84.28      2.50 o
   4  -1   5       63.36       73.10      0.54 o
   5  -1   5        1.09        2.19      0.20 o
   6  -1   5        6.13        5.45      0.20 o
   7  -1   5       11.72       10.33      0.29 o
   8  -1   5        7.76        7.86      0.22 o
   9  -1   5        0.18        0.11      0.25 o
  10  -1   5        2.41        2.17      0.26 o
  11  -1   5        1.98        1.54      0.27 o
  -8   0   5        3.86        3.17      0.15 o
  -7   0   5        0.56        1.52      0.30 o
  -6   0   5        3.61        3.48      0.15 o
  -5   0   5       18.27       15.71      1.11 o
  -4   0   5        5.87       10.49      0.51 o
  -3   0   5       11.44       17.04      0.83 o
  -2   0   5       11.07        9.22      0.21 o
  -1   0   5       14.04       17.22      0.69 o
   0   0   5       36.12       29.39      0.99 o
   2   0   5       74.94      103.85      1.77 o
   3   0   5        6.77       10.51      0.35 o
   4   0   5       46.15       50.51      0.49 o
   5   0   5      426.06      481.62      1.17 o
   6   0   5        0.09        0.44      0.18 o
   7   0   5        4.80        6.37      0.16 o
   8   0   5       10.99       10.41      0.54 o
   9   0   5        9.18        9.67      0.29 o
  10   0   5        5.87        4.86      0.20 o
  11   0   5        0.07        0.71      0.26 o
  -8   1   5        0.14        0.23      0.23 o
  -7   1   5        0.00        0.05      0.17 o
  -6   1   5        3.11        2.21      0.19 o
  -5   1   5       21.64       18.67      1.14 o
  -4   1   5        1.45        0.76      0.19 o
  -3   1   5       23.98       20.40      0.63 o
  -2   1   5       59.95       82.43      3.53 o
  -1   1   5      142.26      137.99      4.29 o
   0   1   5        7.54       15.75      0.43 o
   1   1   5        0.54        0.46      0.24 o
   3   1   5      258.71      264.08      1.29 o
   4   1   5        5.41        4.55      0.43 o
   5   1   5       21.76       25.03      1.57 o
   6   1   5       10.22       13.50      0.30 o
   7   1   5        0.03       -0.03      0.17 o
   8   1   5        1.87        2.55      0.14 o
   9   1   5        0.16        0.33      0.15 o
  10   1   5        0.03        0.04      0.16 o
  11   1   5        1.78        1.96      0.16 o
  -8   2   5        0.52        0.28      0.20 o
  -7   2   5        1.16        0.71      0.15 o
  -6   2   5        2.04        1.87      0.18 o
  -5   2   5        0.27        0.35      0.14 o
  -4   2   5        9.10        5.29      0.45 o
  -3   2   5        3.34        1.24      0.19 o
  -2   2   5       24.31       26.47      1.44 o
  -1   2   5        0.07        3.03      0.15 o
   0   2   5      610.44      698.64      1.34 o
   2   2   5       53.38       44.93      0.66 o
   3   2   5        0.10        0.32      0.20 o
   5   2   5        1.46        1.78      0.30 o
   6   2   5       98.81      104.11      3.31 o
   7   2   5        0.37        0.28      0.18 o
   8   2   5        5.72        3.98      0.27 o
   9   2   5        2.07        2.22      0.18 o
  10   2   5        3.76        3.27      0.23 o
  11   2   5        7.37        8.48      1.13 o
  12   2   5        0.50        0.90      0.19 o
  -8   3   5        1.89        2.07      0.18 o
  -7   3   5        0.79        0.97      0.16 o
  -6   3   5        0.10        0.08      0.22 o
  -5   3   5        1.89        2.37      0.37 o
  -4   3   5       27.01       25.90      1.06 o
  -3   3   5      257.90      295.85      0.84 o
  -2   3   5      281.50      302.24     25.48 o
  -1   3   5        6.69       11.36      0.52 o
   0   3   5      104.89      142.07      2.17 o
   1   3   5       93.62       94.18      0.65 o
   3   3   5      244.34      206.18      0.64 o
   4   3   5       28.74       24.84      1.05 o
   5   3   5       10.16       11.19      0.80 o
   6   3   5        8.98        8.76      0.82 o
   7   3   5       25.26       26.73      0.22 o
   8   3   5       13.76       15.35      0.69 o
   9   3   5        0.78        1.02      0.12 o
  10   3   5        0.42        0.16      0.14 o
  11   3   5       11.52       14.51      0.80 o
  12   3   5        5.18        5.20      0.72 o
  -7   4   5        0.30        0.52      0.18 o
  -6   4   5        3.00        3.12      0.26 o
  -5   4   5        0.80        1.01      0.25 o
  -4   4   5        4.19        5.16      0.27 o
  -3   4   5      214.11      221.43      0.68 o
  -2   4   5       42.01       39.06      1.65 o
  -1   4   5       66.88       52.55      1.69 o
   0   4   5       48.13       46.22      1.04 o
   1   4   5      197.07      203.70     11.75 o
   2   4   5      115.47      113.80      3.53 o
   3   4   5        7.54        9.72      0.20 o
   4   4   5      249.64      232.73      7.70 o
   5   4   5        2.01        1.69      0.18 o
   6   4   5       52.12       50.12      1.15 o
   7   4   5        2.24        1.84      0.18 o
   8   4   5        0.48        0.12      0.31 o
   9   4   5       11.79       11.95      0.96 o
  10   4   5        0.54        0.24      0.22 o
  11   4   5        8.92       10.27      1.05 o
  12   4   5        0.75        0.71      0.37 o
  -7   5   5        0.88        0.87      0.23 o
  -6   5   5        0.60        0.42      0.29 o
  -5   5   5        0.97        1.43      0.17 o
  -4   5   5       20.03       23.16      1.21 o
  -3   5   5      411.76      432.14     28.26 o
  -2   5   5        1.12        1.26      0.13 o
  -1   5   5       21.65       20.03      0.26 o
   0   5   5       74.22       82.22      0.37 o
   1   5   5      208.70      233.13     13.27 o
   2   5   5       29.80       30.71      1.82 o
   3   5   5       22.92       19.12      0.20 o
   4   5   5       33.32       32.13      0.87 o
   5   5   5       19.84       18.67      1.16 o
   6   5   5        0.67        0.37      0.20 o
   7   5   5       14.56       11.74      0.31 o
   8   5   5       11.03        9.73      0.83 o
   9   5   5        2.96        3.06      0.15 o
  10   5   5        0.32        0.20      0.14 o
  11   5   5       12.63       16.43      1.26 o
  12   5   5        3.46        4.35      0.49 o
  -6   6   5        0.05        0.37      0.39 o
  -5   6   5        0.05        0.13      0.13 o
  -4   6   5       12.71       11.52      1.02 o
  -3   6   5        0.60        1.36      0.17 o
  -2   6   5      416.45      457.75     35.47 o
  -1   6   5        0.01       -0.15      0.15 o
   0   6   5       57.43       58.87      0.42 o
   1   6   5       80.23       87.82      4.74 o
   2   6   5       40.35       45.55      2.16 o
   3   6   5       75.26       77.43      0.73 o
   4   6   5        1.45        2.19      0.12 o
   5   6   5        6.30        6.88      0.16 o
   6   6   5        9.25       11.49      0.58 o
   7   6   5        2.51        1.96      0.14 o
   8   6   5        8.03        5.35      0.18 o
   9   6   5       21.59       21.84      1.63 o
  10   6   5       12.43       14.01      0.92 o
  11   6   5        1.80        1.56      0.19 o
  12   6   5        0.41        0.41      0.34 o
  -6   7   5        1.06        0.30      0.30 o
  -5   7   5        0.41        0.33      0.13 o
  -4   7   5       33.27       35.53      1.41 o
  -3   7   5      147.29      156.32     11.54 o
  -2   7   5       25.29       23.54      0.33 o
  -1   7   5       31.86       27.22      0.28 o
   0   7   5       17.01       14.24      0.28 o
   1   7   5       13.91       13.69      0.69 o
   2   7   5       97.47       86.00      3.30 o
   3   7   5       46.31       47.04      2.42 o
   4   7   5        8.08        5.87      0.29 o
   5   7   5       16.03       14.57      0.20 o
   6   7   5        0.18       -0.01      0.13 o
   7   7   5       19.35       15.43      0.43 o
   8   7   5       27.49       27.54      1.71 o
   9   7   5       19.14       18.45      0.48 o
  10   7   5        0.14        0.55      0.45 o
  11   7   5        4.50        6.52      0.17 o
  -5   8   5        2.17        3.16      1.08 o
  -4   8   5        5.03        5.04      0.92 o
  -3   8   5       46.95       50.07      4.65 o
  -2   8   5       48.26       45.33      0.33 o
  -1   8   5        4.78        4.81      0.22 o
   0   8   5       23.96       20.59      0.25 o
   1   8   5       29.25       33.71      1.38 o
   2   8   5       43.52       41.26      3.59 o
   3   8   5       21.43       25.63      0.44 o
   4   8   5       12.76       13.66      0.98 o
   5   8   5        3.61        3.16      0.31 o
   6   8   5       21.46       23.02      0.24 o
   7   8   5       34.16       31.07      0.36 o
   8   8   5       17.01       14.23      1.12 o
   9   8   5        7.95        7.38      0.24 o
  10   8   5        2.86        2.68      0.35 o
  11   8   5        2.41        2.55      0.31 o
  -4   9   5        3.56        3.14      0.32 o
  -3   9   5        4.86        4.81      1.03 o
  -2   9   5        0.02        0.30      0.18 o
  -1   9   5        6.98        6.27      0.20 o
   0   9   5        7.34        6.03      0.18 o
   1   9   5        4.87        4.70      0.23 o
   2   9   5        1.67        1.56      0.14 o
   3   9   5       24.61       23.51      1.45 o
   4   9   5       81.35       83.78      3.01 o
   5   9   5        0.18        0.64      0.30 o
   6   9   5       14.95       14.07      0.45 o
   7   9   5       54.17       54.97      1.05 o
   8   9   5        6.08        5.12      0.38 o
   9   9   5        8.18        6.18      0.67 o
  10   9   5        1.53        2.89      0.34 o
  11   9   5        0.40        1.46      0.19 o
  -3  10   5        9.27        8.42      1.08 o
  -2  10   5        3.35        3.28      0.19 o
  -1  10   5        0.06        0.78      0.23 o
   0  10   5        0.06        0.17      0.15 o
   1  10   5        0.90        1.13      0.23 o
   2  10   5        7.00        7.62      0.41 o
   3  10   5        3.64        2.91      0.18 o
   4  10   5       56.47       56.86      2.36 o
   5  10   5        5.91        7.56      0.39 o
   6  10   5        0.07        0.04      0.15 o
   7  10   5        4.51        4.04      0.37 o
   8  10   5       15.39       12.59      0.49 o
   9  10   5        0.54        0.92      0.13 o
  10  10   5        1.14        0.92      0.16 o
  -1  11   5        0.27        0.41      0.17 o
   0  11   5        0.01        0.17      0.17 o
   1  11   5        0.93        1.12      0.24 o
   2  11   5        0.97        1.08      0.17 o
   3  11   5        7.76        6.21      0.19 o
   4  11   5       20.83       22.26      0.28 o
   5  11   5        8.88        7.69      0.16 o
   6  11   5        0.05        0.12      0.29 o
   7  11   5        1.56        1.29      0.18 o
   8  11   5        5.18        4.77      0.58 o
   9  11   5        0.04        0.30      0.21 o
   0  12   5        0.14       -0.01      0.18 o
   1  12   5        0.94        1.32      0.20 o
   2  12   5        0.15       -0.04      0.18 o
   3  12   5       24.77       25.89      0.54 o
   4  12   5        4.47        4.59      0.30 o
   5  12   5        2.21        2.38      0.14 o
   6  12   5        3.61        3.79      0.19 o
   7  12   5        1.27        0.90      0.24 o
  -2  -9   6        0.08        0.18      0.15 o
  -1  -9   6        3.82        4.57      0.17 o
   0  -9   6        1.45        0.99      0.19 o
   1  -9   6        0.02       -0.06      0.26 o
  -4  -8   6        2.28        2.53      0.20 o
  -3  -8   6        1.37        2.72      0.15 o
  -2  -8   6        2.61        2.71      0.29 o
  -1  -8   6        0.92        1.02      0.15 o
   0  -8   6        4.27        5.16      0.15 o
   1  -8   6        3.02        2.87      0.26 o
   2  -8   6        0.06       -0.06      0.25 o
   3  -8   6        0.05        0.55      0.25 o
   4  -8   6        0.50        0.15      0.23 o
  -5  -7   6       18.02       16.21      0.80 o
  -4  -7   6        0.60        0.38      0.27 o
  -3  -7   6        0.15        0.32      0.22 o
  -2  -7   6        0.08        0.70      0.12 o
  -1  -7   6        9.36        7.96      0.36 o
   0  -7   6        5.99        8.07      0.14 o
   1  -7   6        1.16        1.05      0.14 o
   2  -7   6        0.42        0.53      0.24 o
   3  -7   6        0.51        0.10      0.24 o
   4  -7   6        0.70        1.11      0.25 o
   5  -7   6       16.88       15.14      2.63 o
   6  -7   6        3.57        2.67      0.39 o
  -6  -6   6        1.38        0.86      0.15 o
  -5  -6   6        0.15        0.37      0.16 o
  -4  -6   6        0.34        0.89      0.24 o
  -3  -6   6       15.92       14.37      0.70 o
  -2  -6   6        0.10        0.20      0.19 o
  -1  -6   6        0.47        0.39      0.14 o
   0  -6   6        2.28        2.04      0.23 o
   1  -6   6        2.00        2.28      0.17 o
   2  -6   6        0.29        0.23      0.17 o
   3  -6   6        9.83        8.88      0.28 o
   4  -6   6       11.43       12.25      1.25 o
   5  -6   6        0.00        0.12      0.32 o
   6  -6   6        1.92        1.91      0.45 o
   7  -6   6        0.91        0.39      0.21 o
  -7  -5   6        0.04        0.42      0.16 o
  -6  -5   6        1.07        0.73      0.11 o
  -5  -5   6       37.91       36.72      2.21 o
  -4  -5   6        2.65        2.10      0.16 o
  -3  -5   6        1.79        1.78      0.12 o
  -2  -5   6        0.39        0.50      0.25 o
  -1  -5   6       44.45       41.83      0.44 o
   0  -5   6        3.07        3.15      0.14 o
   1  -5   6        6.44        6.87      0.30 o
   2  -5   6       14.49       14.95      0.31 o
   3  -5   6       31.85       29.43      0.82 o
   4  -5   6        2.54        2.09      0.25 o
   5  -5   6       19.39       18.07      1.24 o
   6  -5   6        8.20        7.65      0.45 o
   7  -5   6        0.90        1.12      0.20 o
   8  -5   6        6.91        5.48      0.24 o
  -7  -4   6        0.68        0.36      0.28 o
  -6  -4   6        0.00        0.06      0.15 o
  -5  -4   6        3.22        4.87      0.15 o
  -4  -4   6        2.52        2.26      0.31 o
  -3  -4   6        3.29        3.27      0.15 o
  -2  -4   6       18.83       16.42      0.16 o
  -1  -4   6        9.06       10.55      0.20 o
   0  -4   6        6.66        3.27      0.14 o
   1  -4   6        8.11        6.95      0.28 o
   2  -4   6       49.61       56.68      0.81 o
   3  -4   6       35.03       31.80      0.44 o
   4  -4   6        0.08        0.24      0.15 o
   5  -4   6       18.41       18.08      0.84 o
   6  -4   6        1.21        1.10      0.21 o
   7  -4   6        6.86        6.48      0.21 o
   8  -4   6        0.51        0.60      0.14 o
   9  -4   6        0.38        0.30      0.13 o
  -8  -3   6        0.08        0.78      0.34 o
  -7  -3   6        0.00        0.09      0.20 o
  -6  -3   6        1.46        0.72      0.14 o
  -5  -3   6        0.09       -0.11      0.11 o
  -4  -3   6       51.96       52.88      1.73 o
  -3  -3   6        0.53        0.40      0.15 o
  -2  -3   6       19.72       21.72      0.63 o
  -1  -3   6       10.03        9.05      0.24 o
   0  -3   6        2.06        3.05      0.10 o
   1  -3   6       34.82       32.68      0.83 o
   2  -3   6        6.38        5.73      0.27 o
   3  -3   6       10.61       12.32      0.84 o
   4  -3   6       13.38       12.42      0.54 o
   5  -3   6       17.97       17.91      0.81 o
   6  -3   6        1.42        1.44      0.14 o
   7  -3   6        2.20        2.59      0.13 o
   8  -3   6        1.19        1.47      0.14 o
   9  -3   6        0.47        0.28      0.15 o
  10  -3   6        0.76        0.98      0.20 o
  -8  -2   6       12.75       13.90      1.39 o
  -7  -2   6        0.23        0.45      0.11 o
  -6  -2   6        0.17        0.29      0.21 o
  -5  -2   6        0.12        0.23      0.24 o
  -4  -2   6       37.65       36.67      2.23 o
  -3  -2   6       62.43       59.17      3.05 o
  -2  -2   6       54.61       52.31      1.72 o
  -1  -2   6        4.71        4.75      0.16 o
   0  -2   6       47.39       37.88      0.62 o
   1  -2   6      205.47      209.56      4.57 o
   2  -2   6        4.28        7.03      0.20 o
   3  -2   6        0.60        0.23      0.16 o
   4  -2   6       13.64       14.21      0.59 o
   5  -2   6       26.04       26.78      0.66 o
   6  -2   6        1.35        1.43      0.16 o
   7  -2   6        2.49        2.79      0.18 o
   8  -2   6        0.02       -0.40      0.42 o
   9  -2   6        0.25        0.21      0.14 o
  10  -2   6        0.34        0.22      0.18 o
  -8  -1   6        3.81        3.98      0.52 o
  -7  -1   6        0.90        0.84      0.18 o
  -6  -1   6        0.22        0.29      0.28 o
  -5  -1   6        7.08        6.46      0.51 o
  -4  -1   6       33.94       35.35      1.46 o
  -3  -1   6       70.86       71.35      2.92 o
  -2  -1   6       17.31       17.00      0.63 o
  -1  -1   6       43.35       39.26      0.96 o
   0  -1   6       14.70       18.46      0.68 o
   1  -1   6       12.05        8.44      0.30 o
   2  -1   6       61.25       73.86      3.79 o
   3  -1   6       20.85       29.53      1.07 o
   4  -1   6       26.91       42.01      0.76 o
   5  -1   6       29.78       32.97      1.23 o
   6  -1   6        3.99        4.11      0.27 o
   7  -1   6        8.68        9.36      0.29 o
   8  -1   6       13.82       13.13      0.31 o
   9  -1   6       14.64       15.91      0.31 o
  10  -1   6        3.72        3.03      0.27 o
  11  -1   6        0.07        0.12      0.26 o
  -8   0   6        1.88        1.83      0.19 o
  -7   0   6        3.87        4.44      0.14 o
  -6   0   6        0.24        0.49      0.11 o
  -5   0   6        7.54        8.41      0.81 o
  -4   0   6        0.27        0.46      0.14 o
  -3   0   6       14.78        9.93      0.41 o
  -2   0   6        0.04        0.11      0.14 o
  -1   0   6       34.77       37.27      1.25 o
   0   0   6      318.90      315.61     11.33 o
   1   0   6      404.92      454.03      0.97 o
   2   0   6       12.51        4.69      0.19 o
   3   0   6       33.22       33.84      0.68 o
   4   0   6        0.53        1.58      0.27 o
   5   0   6        0.73        0.72      0.26 o
   6   0   6        9.62       10.43      0.31 o
   7   0   6        2.73        2.52      0.26 o
   8   0   6        5.25        6.78      0.27 o
   9   0   6        2.82        2.93      0.26 o
  10   0   6        0.18        0.16      0.18 o
  11   0   6        0.19        0.27      0.27 o
  -8   1   6        4.20        4.42      0.18 o
  -7   1   6        0.18        0.15      0.24 o
  -6   1   6        4.90        4.77      0.38 o
  -5   1   6        6.97        5.30      0.20 o
  -4   1   6       11.41        9.80      0.20 o
  -3   1   6       40.85       46.21      0.52 o
  -2   1   6      294.88      304.03      7.11 o
  -1   1   6        0.02        0.67      0.29 o
   0   1   6        7.00        4.40      0.32 o
   1   1   6      247.32      244.18      0.75 o
   2   1   6       44.45       59.88      0.42 o
   3   1   6       20.95       22.88      0.58 o
   4   1   6       12.80       11.42      0.90 o
   5   1   6        3.17        3.63      0.24 o
   6   1   6        1.44        1.72      0.18 o
   7   1   6        0.06        0.41      0.19 o
   8   1   6        6.98        6.00      0.19 o
   9   1   6       24.28       26.89      0.69 o
  10   1   6       17.19       15.74      1.99 o
  11   1   6        1.41        1.95      0.26 o
  -8   2   6        0.88        1.11      0.20 o
  -7   2   6        0.01        0.18      0.18 o
  -6   2   6        1.54        1.30      0.31 o
  -5   2   6        0.25        0.37      0.17 o
  -4   2   6       29.96       27.70      0.81 o
  -3   2   6      133.68      124.75      1.71 o
  -2   2   6       21.26       31.53      1.26 o
  -1   2   6      349.75      310.11     19.05 o
   0   2   6       15.30       16.62      0.67 o
   1   2   6      303.78      291.51      9.71 o
   4   2   6      131.95      129.31      7.86 o
   5   2   6       19.83       20.11      2.21 o
   6   2   6        6.72        5.59      0.66 o
   7   2   6        6.78        6.65      0.81 o
   8   2   6        2.03        1.70      0.43 o
   9   2   6        0.34        0.04      0.52 o
  10   2   6        1.97        1.65      0.15 o
  11   2   6        1.71        2.38      0.15 o
  12   2   6        0.01        0.08      0.18 o
  -7   3   6        0.00        0.25      0.18 o
  -6   3   6        0.44        0.82      0.25 o
  -5   3   6        7.28        7.01      0.29 o
  -4   3   6        4.05        4.28      0.62 o
  -3   3   6       85.21       98.62      0.54 o
  -2   3   6      513.21      508.59     43.94 o
  -1   3   6      129.34      121.81      4.07 o
   0   3   6      340.27      324.74     12.20 o
   1   3   6       18.05       18.41      0.40 o
   3   3   6       67.26       70.17      0.57 o
   5   3   6        2.46        1.82      0.18 o
   6   3   6        5.71        5.84      0.54 o
   7   3   6       26.95       26.81      1.49 o
   8   3   6        8.63        5.81      0.35 o
   9   3   6        1.84        1.87      0.18 o
  10   3   6        0.01        0.09      0.17 o
  11   3   6        3.68        4.83      0.57 o
  12   3   6        8.81        9.86      0.56 o
  -7   4   6        1.99        1.51      0.20 o
  -6   4   6        8.03        9.48      0.23 o
  -5   4   6        0.30        0.49      0.24 o
  -4   4   6        8.73        7.36      0.29 o
  -3   4   6        8.64       10.11      0.24 o
  -2   4   6      190.18      175.46      9.94 o
  -1   4   6        4.47        3.99      0.15 o
   0   4   6        8.29        8.28      0.19 o
   1   4   6       49.54       65.45      0.49 o
   2   4   6       31.70       35.18      1.51 o
   3   4   6       20.79       19.63      0.24 o
   4   4   6      196.31      215.21     11.88 o
   5   4   6       34.96       33.17      1.54 o
   6   4   6       16.73       14.36      1.26 o
   7   4   6       31.76       26.77      1.27 o
   8   4   6       62.60       54.89      3.15 o
   9   4   6        1.57        0.79      0.14 o
  10   4   6        1.96        2.15      0.18 o
  11   4   6        1.21        1.94      0.37 o
  12   4   6        3.02        2.84      0.54 o
  -7   5   6        0.02        0.57      0.27 o
  -6   5   6        1.74        2.27      0.21 o
  -5   5   6        0.86        1.11      0.26 o
  -4   5   6       19.85       20.17      0.91 o
  -3   5   6       84.58       92.20      2.90 o
  -2   5   6      164.90      169.45      8.03 o
  -1   5   6        3.41        4.18      0.44 o
   0   5   6       23.25       19.68      0.23 o
   1   5   6       36.09       32.64      0.36 o
   2   5   6       37.74       46.68      1.96 o
   3   5   6        1.63        1.36      0.15 o
   4   5   6        0.11        0.28      0.17 o
   5   5   6       88.92       82.29      0.34 o
   6   5   6       13.54       18.52      0.77 o
   7   5   6       88.25       76.79      4.28 o
   8   5   6       48.47       34.91      2.89 o
   9   5   6        0.27        0.72      0.20 o
  10   5   6        5.52        5.77      0.40 o
  11   5   6        5.89        7.41      0.30 o
  12   5   6        0.87        1.27      0.16 o
  -6   6   6       19.77       19.85      0.40 o
  -5   6   6        2.14        2.60      0.37 o
  -4   6   6        0.85        1.01      0.26 o
  -3   6   6        0.30        0.41      0.18 o
  -2   6   6      171.61      179.46      9.97 o
  -1   6   6       24.93       22.84      0.54 o
   0   6   6       10.22       10.53      0.48 o
   1   6   6        9.78       10.12      0.22 o
   2   6   6       18.76       19.23      0.81 o
   3   6   6       10.16       10.59      0.51 o
   4   6   6       41.63       39.85      0.34 o
   5   6   6       54.88       47.53      0.27 o
   6   6   6        6.76        7.36      0.17 o
   7   6   6        0.48        0.35      0.29 o
   8   6   6       31.15       22.89      1.22 o
   9   6   6       24.84       20.97      1.63 o
  10   6   6        3.67        4.25      0.53 o
  11   6   6        0.01        0.40      0.15 o
  12   6   6        1.51        1.82      0.23 o
  -5   7   6        1.33        1.81      0.54 o
  -4   7   6        0.53        0.73      0.17 o
  -3   7   6        6.50        6.37      0.28 o
  -2   7   6       15.30       18.74      1.59 o
  -1   7   6       20.60       21.07      0.59 o
   0   7   6        0.29        0.28      0.18 o
   1   7   6      185.69      184.55      0.65 o
   2   7   6        4.75        4.98      0.18 o
   3   7   6        5.64        5.19      0.30 o
   4   7   6       22.37       23.11      0.23 o
   5   7   6       62.32       63.42      0.54 o
   6   7   6      120.21      118.92      7.14 o
   7   7   6       37.30       31.68      0.36 o
   8   7   6        2.00        1.43      0.30 o
   9   7   6       24.07       22.60      1.27 o
  10   7   6        2.22        2.56      0.20 o
  11   7   6        9.46        9.77      0.65 o
  12   7   6        0.10        0.13      0.26 o
  -5   8   6        0.13       -0.26      0.26 o
  -4   8   6        3.64        4.00      0.29 o
  -3   8   6        3.35        3.54      0.41 o
  -2   8   6        0.04        0.18      0.32 o
  -1   8   6        1.30        1.28      0.15 o
   0   8   6        2.92        2.50      0.17 o
   1   8   6       29.40       25.11      0.26 o
   2   8   6        2.44        2.48      0.16 o
   3   8   6       40.35       38.43      0.67 o
   4   8   6      254.61      251.65      1.22 o
   5   8   6        6.19        6.21      0.15 o
   6   8   6       20.84       17.77      0.65 o
   7   8   6       11.10       10.73      0.57 o
   8   8   6       53.39       45.34      1.71 o
   9   8   6        8.04        6.41      0.47 o
  10   8   6        3.07        2.25      0.42 o
  11   8   6        0.01       -0.13      0.13 o
  -4   9   6        0.44        0.39      0.37 o
  -3   9   6        1.90        2.88      0.45 o
  -2   9   6        0.14        0.41      0.16 o
  -1   9   6        1.67        2.38      0.24 o
   0   9   6        0.17        0.16      0.18 o
   1   9   6        0.58        0.64      0.16 o
   2   9   6        1.05        1.46      0.28 o
   3   9   6       28.11       25.33      1.40 o
   4   9   6       23.24       25.69      0.28 o
   5   9   6      109.81      106.46      2.15 o
   6   9   6        3.58        3.15      0.18 o
   7   9   6        6.48        5.98      0.18 o
   8   9   6        4.64        4.53      0.46 o
   9   9   6        7.38        6.06      0.19 o
  10   9   6        0.04        0.01      0.20 o
  11   9   6        2.27        2.15      0.34 o
  -2  10   6        0.72        1.07      0.15 o
  -1  10   6        3.08        2.46      0.25 o
   0  10   6        2.40        1.91      0.21 o
   1  10   6        0.19        0.55      0.23 o
   2  10   6        0.53        0.76      0.20 o
   3  10   6        1.33        2.66      0.25 o
   4  10   6      185.51      198.59     10.49 o
   5  10   6        1.66        1.85      0.15 o
   6  10   6        0.38        0.78      0.14 o
   7  10   6        0.76        0.85      0.22 o
   8  10   6        1.24        1.03      0.33 o
   9  10   6        0.39        1.02      0.49 o
  10  10   6        4.74        4.90      0.36 o
  -1  11   6        0.07        0.32      0.24 o
   0  11   6        0.13        0.10      0.24 o
   1  11   6        0.19        0.58      0.18 o
   2  11   6        0.00       -0.02      0.16 o
   3  11   6        3.81        4.18      0.20 o
   4  11   6       65.12       68.98      3.30 o
   5  11   6       14.72       14.40      0.23 o
   6  11   6        0.00        0.13      0.21 o
   7  11   6        1.49        2.21      0.20 o
   8  11   6        0.33        0.16      0.45 o
   9  11   6        0.16        0.65      0.51 o
   1  12   6        1.49        1.77      0.19 o
   2  12   6        0.00       -0.05      0.17 o
   3  12   6       18.53       17.92      1.59 o
   4  12   6        8.16        9.03      0.36 o
   5  12   6       13.48       12.58      0.57 o
   6  12   6        1.21        1.36      0.15 o
   7  12   6        0.16        0.27      0.18 o
  -2  -8   7        0.18        0.22      0.15 o
  -1  -8   7        0.67        0.52      0.15 o
   0  -8   7        0.23        0.16      0.15 o
   1  -8   7        3.18        3.98      0.28 o
   2  -8   7        0.40        0.12      0.25 o
   3  -8   7        2.01        1.44      0.28 o
  -4  -7   7        3.98        3.91      0.14 o
  -3  -7   7        0.04        0.21      0.15 o
  -2  -7   7        0.29        0.53      0.12 o
  -1  -7   7        0.29        0.31      0.14 o
   0  -7   7        0.02        0.08      0.12 o
   1  -7   7        3.69        3.67      0.27 o
   2  -7   7        0.01        0.20      0.25 o
   3  -7   7        0.36        0.75      0.25 o
   4  -7   7        0.22        0.39      0.18 o
   5  -7   7        5.72        7.35      0.84 o
  -5  -6   7        4.75        4.55      0.22 o
  -4  -6   7        0.26        0.43      0.12 o
  -3  -6   7        0.10        0.26      0.12 o
  -2  -6   7        2.20        3.03      0.19 o
  -1  -6   7       14.47       13.41      0.18 o
   0  -6   7        0.00        0.28      0.16 o
   1  -6   7        1.51        1.59      0.26 o
   2  -6   7       26.00       26.10      0.37 o
   3  -6   7        0.77        0.94      0.24 o
   4  -6   7        0.01        0.19      0.17 o
   5  -6   7        0.31       -0.02      0.24 o
   6  -6   7        4.90        4.78      0.48 o
  -6  -5   7        0.59        1.01      0.13 o
  -5  -5   7        0.03        0.18      0.14 o
  -4  -5   7        0.40       -0.05      0.23 o
  -3  -5   7        6.41        5.66      0.19 o
  -2  -5   7        0.00       -0.15      0.17 o
  -1  -5   7        3.33        3.30      0.15 o
   0  -5   7       21.60       20.95      0.53 o
   1  -5   7       21.23       21.52      1.51 o
   2  -5   7       17.42       16.35      0.32 o
   3  -5   7       63.02       60.58      0.33 o
   4  -5   7        0.26        0.30      0.12 o
   5  -5   7        0.85        1.00      0.14 o
   6  -5   7        1.00        1.19      0.14 o
   7  -5   7        2.21        1.50      0.22 o
   8  -5   7        0.33        0.48      0.15 o
  -6  -4   7        3.92        3.94      0.16 o
  -5  -4   7        2.95        2.74      0.15 o
  -4  -4   7        4.09        3.91      0.15 o
  -3  -4   7        0.62        0.89      0.15 o
  -2  -4   7        0.53        1.32      0.20 o
  -1  -4   7       20.68       18.51      0.24 o
   0  -4   7        0.31        0.36      0.14 o
   1  -4   7       76.22       74.55      2.60 o
   2  -4   7      105.01      100.45      0.37 o
   3  -4   7        2.35        2.00      0.13 o
   4  -4   7        3.56        3.57      0.41 o
   5  -4   7       39.78       40.98      2.12 o
   6  -4   7        3.64        4.49      0.34 o
   7  -4   7        0.70        0.51      0.20 o
   8  -4   7        1.23        1.25      0.13 o
   9  -4   7        0.00        0.05      0.27 o
  -7  -3   7        1.68        1.57      0.20 o
  -6  -3   7        2.11        2.84      0.36 o
  -5  -3   7        0.11       -0.14      0.14 o
  -4  -3   7        1.23        2.52      0.31 o
  -3  -3   7       31.47       31.65      1.46 o
  -2  -3   7       87.84       83.38      3.25 o
  -1  -3   7       22.84       20.69      0.68 o
   0  -3   7       18.21       14.76      0.26 o
   1  -3   7       75.33       60.65      1.93 o
   2  -3   7        1.05        1.45      0.24 o
   3  -3   7      116.02      115.58      6.30 o
   4  -3   7        5.24        7.23      0.44 o
   5  -3   7        0.11        0.28      0.13 o
   6  -3   7        1.43        1.56      0.14 o
   7  -3   7        3.34        2.75      0.25 o
   8  -3   7        1.79        1.63      0.15 o
   9  -3   7        0.22        0.12      0.15 o
  -7  -2   7        2.59        2.53      0.31 o
  -6  -2   7        1.07        1.35      0.26 o
  -5  -2   7        4.72        3.89      0.26 o
  -4  -2   7       16.02       16.50      0.82 o
  -3  -2   7        3.87        3.84      0.17 o
  -2  -2   7       66.07       68.38      3.26 o
  -1  -2   7        1.30        1.38      0.14 o
   0  -2   7        9.15       10.35      0.43 o
   1  -2   7       97.64      107.54      3.20 o
   2  -2   7       97.73      112.80      2.93 o
   3  -2   7        0.16       -0.03      0.15 o
   4  -2   7        2.16        3.23      0.19 o
   5  -2   7        2.79        4.38      0.15 o
   6  -2   7        0.00       -0.01      0.13 o
   7  -2   7        2.62        3.02      0.33 o
   8  -2   7        0.00        0.21      0.17 o
   9  -2   7        1.59        1.54      0.33 o
  10  -2   7        1.29        0.97      0.29 o
  -7  -1   7        0.33        0.32      0.13 o
  -6  -1   7        0.31        0.92      0.16 o
  -5  -1   7        0.24        0.67      0.14 o
  -4  -1   7        0.86        1.02      0.14 o
  -3  -1   7        1.17        1.23      0.22 o
  -2  -1   7      420.21      422.69     21.75 o
  -1  -1   7       10.13        9.92      0.35 o
   0  -1   7        5.65        4.64      0.20 o
   1  -1   7        0.09        0.25      0.16 o
   2  -1   7      263.07      279.32      0.75 o
   3  -1   7        0.73        2.07      0.17 o
   4  -1   7        0.25        0.43      0.15 o
   5  -1   7        2.26        3.17      0.16 o
   6  -1   7        1.15        1.53      0.20 o
   7  -1   7        4.82        3.46      0.20 o
   8  -1   7        0.03        0.38      0.25 o
   9  -1   7        2.56        2.54      0.26 o
  10  -1   7        0.08       -0.15      0.18 o
  -7   0   7        0.66        0.82      0.18 o
  -6   0   7        1.31        1.49      0.24 o
  -5   0   7        5.74        5.23      0.36 o
  -4   0   7        6.83        7.51      0.27 o
  -3   0   7       84.66       85.27      4.10 o
  -2   0   7        5.95        8.52      0.59 o
  -1   0   7      180.46      170.12      6.11 o
   0   0   7       49.84       47.57      1.98 o
   1   0   7      179.27      173.11      0.61 o
   2   0   7       86.78      104.08      0.49 o
   3   0   7        5.70        6.43      0.18 o
   4   0   7       37.44       48.22      0.29 o
   5   0   7       27.56       23.48      0.39 o
   6   0   7        5.31        5.65      0.28 o
   7   0   7        0.14        0.08      0.25 o
   8   0   7        0.12        0.69      0.25 o
   9   0   7       13.47       13.65      0.31 o
  10   0   7       20.68       17.99      0.33 o
  11   0   7        4.60        3.55      0.22 o
  -7   1   7        2.61        2.86      0.16 o
  -6   1   7        8.99        7.73      0.86 o
  -5   1   7        2.47        2.75      0.19 o
  -4   1   7        8.60        8.02      0.18 o
  -3   1   7       86.65       91.88      1.24 o
  -2   1   7      521.80      510.03     11.13 o
  -1   1   7      349.00      336.83      7.03 o
   0   1   7       45.65       47.70      1.15 o
   1   1   7       19.57       14.71      0.28 o
   2   1   7       43.35       47.12      0.37 o
   3   1   7      107.93      113.86      0.51 o
   4   1   7       30.08       22.38      0.48 o
   5   1   7        0.60        1.20      0.26 o
   6   1   7        3.34        4.18      0.39 o
   7   1   7        2.89        3.49      0.31 o
   8   1   7       23.66       20.82      1.96 o
   9   1   7       29.85       30.79      2.36 o
  10   1   7        2.28        3.00      0.27 o
  11   1   7        4.15        4.34      0.28 o
  -7   2   7        0.59        1.28      0.19 o
  -6   2   7        0.07        0.24      0.24 o
  -5   2   7        2.05        3.42      0.18 o
  -4   2   7       20.39       19.97      0.21 o
  -3   2   7       65.96       65.11      2.01 o
  -2   2   7       28.71       24.09      1.13 o
  -1   2   7       82.27       65.98      3.67 o
   0   2   7       30.24       27.49      0.50 o
   1   2   7      121.23      136.55      3.81 o
   2   2   7        3.57        2.93      0.24 o
   3   2   7       83.77       98.00      6.42 o
   4   2   7       18.35       17.10      1.00 o
   5   2   7       27.16       30.69      2.08 o
   6   2   7        9.45        8.77      0.58 o
   7   2   7        0.02        0.79      0.42 o
   8   2   7        3.28        3.44      0.19 o
   9   2   7        7.41        6.05      0.28 o
  10   2   7        1.82        2.15      0.18 o
  11   2   7        2.62        2.92      0.16 o
  12   2   7        0.10        0.34      0.15 o
  -7   3   7        0.74        0.84      0.20 o
  -6   3   7        8.34        9.31      0.30 o
  -5   3   7        1.64        2.14      0.19 o
  -4   3   7        9.00        8.84      0.28 o
  -3   3   7       74.52       81.53      0.51 o
  -2   3   7       77.28       77.63      4.23 o
  -1   3   7       32.38       27.23      0.77 o
   0   3   7        0.02        0.73      0.26 o
   1   3   7      128.30      137.84      5.95 o
   2   3   7       16.18       11.73      0.34 o
   3   3   7       34.06       33.77      0.48 o
   4   3   7      282.83      285.85     14.06 o
   5   3   7       77.87       79.38      7.21 o
   6   3   7       19.82       16.71      1.50 o
   7   3   7       18.02       17.48      1.42 o
   8   3   7      241.81      221.64     14.05 o
   9   3   7        0.09        0.95      0.17 o
  10   3   7        6.75        6.56      0.79 o
  11   3   7        3.04        3.42      0.80 o
  12   3   7        4.69        4.92      0.79 o
  -6   4   7        3.22        3.68      0.29 o
  -5   4   7       16.14       19.56      0.33 o
  -4   4   7        0.03       -0.05      0.17 o
  -3   4   7       19.29       18.68      0.48 o
  -2   4   7       93.32       85.56      3.94 o
  -1   4   7        7.28        5.82      0.17 o
   0   4   7       36.33       31.17      1.32 o
   1   4   7        0.12        0.14      0.13 o
   2   4   7        1.33        0.48      0.28 o
   3   4   7      154.75      131.17      3.33 o
   4   4   7       48.22       52.34      0.94 o
   5   4   7      165.24      150.49      5.09 o
   6   4   7       29.95       26.70      1.73 o
   7   4   7        1.25        1.00      0.14 o
   8   4   7        1.69        1.32      0.31 o
   9   4   7       18.58       14.77      0.73 o
  10   4   7        5.35        5.15      0.53 o
  11   4   7        1.62        1.82      0.15 o
  12   4   7        0.22        0.56      0.15 o
  -6   5   7        6.66        7.25      0.39 o
  -5   5   7        5.93        6.36      0.15 o
  -4   5   7        1.01        0.96      0.14 o
  -3   5   7        1.12        1.63      0.22 o
  -2   5   7      114.73      113.86      4.53 o
  -1   5   7       17.02       19.70      1.12 o
   0   5   7        0.00        0.33      0.16 o
   1   5   7        0.20        0.26      0.16 o
   2   5   7       20.85       25.74      1.41 o
   3   5   7        6.33        9.24      0.40 o
   4   5   7      170.51      170.87      0.87 o
   5   5   7        2.50        3.12      0.19 o
   6   5   7       49.86       48.31      1.30 o
   7   5   7        7.88        5.15      0.38 o
   8   5   7       73.97       68.61      6.23 o
   9   5   7        2.47        2.58      0.36 o
  10   5   7        1.30        1.73      0.19 o
  11   5   7        2.44        2.51      0.37 o
  12   5   7        2.16        1.68      0.19 o
  -5   6   7        7.51        7.81      0.18 o
  -4   6   7        2.32        1.92      0.15 o
  -3   6   7       31.31       31.82      2.49 o
  -2   6   7       33.45       37.21      1.90 o
  -1   6   7        0.66        0.95      0.15 o
   0   6   7       27.55       26.85      0.55 o
   1   6   7       20.47       20.18      0.31 o
   2   6   7       15.72       19.46      1.40 o
   3   6   7        3.49        2.47      0.17 o
   4   6   7      305.18      281.19      3.72 o
   5   6   7      233.92      217.97      6.66 o
   6   6   7        3.75        4.76      0.18 o
   7   6   7       31.20       29.72      0.93 o
   8   6   7       13.50        9.73      0.83 o
   9   6   7        4.91        4.28      0.54 o
  10   6   7        2.12        2.64      0.70 o
  11   6   7        6.64        6.93      0.84 o
  12   6   7        0.68        0.71      0.18 o
  -5   7   7        4.36        4.07      0.20 o
  -4   7   7        0.02       -0.07      0.24 o
  -3   7   7        0.04        0.29      0.21 o
  -2   7   7        2.70        2.46      0.55 o
  -1   7   7        4.62        5.02      0.19 o
   0   7   7       40.26       41.19      0.59 o
   1   7   7       22.43       20.50      0.26 o
   2   7   7        1.46        1.17      0.22 o
   3   7   7      165.12      157.80      3.10 o
   4   7   7        0.77        0.82      0.19 o
   5   7   7      273.58      266.21      4.02 o
   6   7   7       97.76       89.03      1.55 o
   7   7   7       26.35       24.94      1.06 o
   8   7   7        4.57        4.40      0.30 o
   9   7   7        0.21        0.59      0.14 o
  10   7   7        9.11        9.56      0.77 o
  11   7   7        0.06        0.38      0.15 o
  -4   8   7        1.63        1.56      0.41 o
  -3   8   7        0.14        0.29      0.13 o
  -2   8   7        1.12        1.25      0.14 o
  -1   8   7        0.64        0.45      0.18 o
   0   8   7        9.24        8.50      0.21 o
   1   8   7        0.24        0.30      0.16 o
   2   8   7       42.47       40.78      0.94 o
   3   8   7        0.83        1.00      0.36 o
   4   8   7      395.28      397.68      8.36 o
   5   8   7      154.25      151.45      1.39 o
   6   8   7        9.79       11.06      0.68 o
   7   8   7        0.55        1.02      0.39 o
   8   8   7        1.60        2.12      0.17 o
   9   8   7        5.43        6.30      0.14 o
  10   8   7        0.16        0.25      0.18 o
  11   8   7       18.70       19.06      1.85 o
  -3   9   7        0.00       -0.08      0.15 o
  -2   9   7        0.17        0.19      0.35 o
  -1   9   7        0.65        1.12      0.17 o
   0   9   7        0.87        0.76      0.18 o
   1   9   7       29.42       27.62      0.28 o
   2   9   7        9.32        9.58      0.27 o
   3   9   7        0.96        1.73      0.17 o
   4   9   7        0.00        0.16      0.25 o
   5   9   7      188.04      186.33      3.97 o
   6   9   7        7.93        6.31      0.18 o
   7   9   7        9.73        8.64      0.70 o
   8   9   7        0.25        0.44      0.36 o
   9   9   7        4.65        3.69      0.28 o
  10   9   7        0.20        0.76      0.38 o
  11   9   7        0.02        0.67      0.58 o
  -2  10   7        0.46        0.88      0.13 o
  -1  10   7        0.00        0.69      0.24 o
   0  10   7        4.93        4.25      0.20 o
   1  10   7        4.37        4.48      0.19 o
   2  10   7        4.67        4.97      0.19 o
   3  10   7       25.35       25.79      2.53 o
   4  10   7       16.98       17.94      1.75 o
   5  10   7        3.43        2.95      0.14 o
   6  10   7        0.16        0.48      0.14 o
   7  10   7        0.22        0.49      0.20 o
   8  10   7        2.20        2.27      0.27 o
   9  10   7        0.00        0.31      0.16 o
  10  10   7        0.02        0.40      0.18 o
  -1  11   7        0.48        0.93      0.26 o
   0  11   7        1.51        2.25      0.26 o
   1  11   7       17.22       16.70      0.36 o
   2  11   7        0.00       -0.18      0.25 o
   3  11   7        0.88        1.15      0.27 o
   4  11   7       10.09       10.53      0.39 o
   5  11   7       54.89       57.10      2.19 o
   6  11   7        2.70        3.22      0.15 o
   7  11   7        1.50        1.45      0.30 o
   8  11   7        0.74        1.03      0.15 o
   9  11   7        2.28        2.76      0.25 o
   1  12   7        8.37        6.20      0.30 o
   2  12   7        1.25        2.26      0.26 o
   3  12   7        0.13        0.12      0.41 o
   4  12   7        0.73        1.14      0.32 o
   5  12   7        0.30        0.50      0.17 o
   6  12   7        0.20        0.38      0.18 o
   7  12   7        0.48        0.88      0.18 o
  -2  -7   8        0.40        0.25      0.22 o
  -1  -7   8        0.03       -0.07      0.13 o
   0  -7   8        0.01        0.08      0.18 o
   1  -7   8        0.94        0.82      0.26 o
   2  -7   8        3.39        2.75      0.27 o
   3  -7   8        0.17        0.25      0.19 o
   4  -7   8        1.08        0.53      0.28 o
  -4  -6   8        0.14        0.46      0.20 o
  -3  -6   8        0.16        0.25      0.13 o
  -2  -6   8        1.63        2.22      0.15 o
  -1  -6   8        3.50        2.75      0.15 o
   0  -6   8        0.18        0.56      0.22 o
   1  -6   8        0.34        0.25      0.25 o
   2  -6   8       17.14       16.21      0.35 o
   3  -6   8       10.95        9.27      0.87 o
   4  -6   8        0.20        0.56      0.30 o
   5  -6   8        0.67        0.52      0.18 o
  -5  -5   8        2.61        2.74      0.22 o
  -4  -5   8        0.52        0.89      0.23 o
  -3  -5   8        9.28        9.15      0.35 o
  -2  -5   8        0.09        0.14      0.14 o
  -1  -5   8       50.20       49.68      1.05 o
   0  -5   8        0.00        0.04      0.15 o
   1  -5   8        7.22        6.44      0.29 o
   2  -5   8        2.60        2.89      0.26 o
   3  -5   8        3.58        3.12      0.20 o
   4  -5   8        0.85        1.12      0.17 o
   5  -5   8        7.57        5.65      0.61 o
   6  -5   8        0.35        0.88      0.15 o
   7  -5   8        0.03       -0.03      0.15 o
  -5  -4   8        1.03        1.77      0.42 o
  -4  -4   8        2.85        2.99      0.28 o
  -3  -4   8       11.28       12.32      0.34 o
  -2  -4   8       60.63       60.77      2.07 o
  -1  -4   8       37.06       38.93      0.44 o
   0  -4   8        9.30        9.24      0.16 o
   1  -4   8        0.02        0.18      0.24 o
   2  -4   8       18.78       18.07      0.67 o
   3  -4   8       68.66       68.66      4.78 o
   4  -4   8        6.50        6.57      0.31 o
   5  -4   8        0.88        1.61      0.15 o
   6  -4   8        1.84        1.79      0.15 o
   7  -4   8        1.62        1.48      0.15 o
   8  -4   8        1.43        1.42      0.15 o
  -6  -3   8        0.45        0.50      0.26 o
  -5  -3   8        0.12        0.21      0.12 o
  -4  -3   8        0.13        0.83      0.18 o
  -3  -3   8        5.23        5.43      0.28 o
  -2  -3   8        7.25        7.02      0.23 o
  -1  -3   8      174.55      183.61      4.76 o
   0  -3   8       29.98       30.16      0.46 o
   1  -3   8        4.79        4.82      0.16 o
   2  -3   8        6.22        5.20      0.22 o
   3  -3   8        4.69        5.37      0.34 o
   4  -3   8        0.06        0.33      0.14 o
   5  -3   8       43.58       47.53      1.95 o
   6  -3   8        1.15        1.82      0.19 o
   7  -3   8        0.05        0.02      0.12 o
   8  -3   8        2.50        2.71      0.23 o
   9  -3   8        0.29        0.23      0.15 o
  -6  -2   8        4.11        4.78      0.47 o
  -5  -2   8        1.47        1.83      0.13 o
  -4  -2   8        0.12        0.35      0.12 o
  -3  -2   8        5.19        5.01      0.39 o
  -2  -2   8      165.85      166.02      7.27 o
  -1  -2   8        6.49        7.98      0.34 o
   0  -2   8        2.17        3.09      0.14 o
   1  -2   8        0.90        1.80      0.33 o
   2  -2   8       12.14       16.57      0.78 o
   3  -2   8        3.79        4.80      0.21 o
   4  -2   8        5.29        4.34      0.26 o
   5  -2   8        3.84        3.76      0.15 o
   6  -2   8        3.40        3.83      0.14 o
   7  -2   8        0.12        0.21      0.13 o
   8  -2   8        8.31        9.39      0.31 o
   9  -2   8        1.17        1.20      0.15 o
  10  -2   8        0.04        0.45      0.15 o
  -6  -1   8        1.86        2.11      0.18 o
  -5  -1   8        0.33        0.59      0.12 o
  -4  -1   8        4.53        3.87      0.31 o
  -3  -1   8       24.15       25.58      1.45 o
  -2  -1   8      178.80      183.94      9.08 o
  -1  -1   8      190.56      195.60      7.26 o
   0  -1   8        8.92        9.46      0.41 o
   1  -1   8        7.17        6.82      0.24 o
   2  -1   8       39.13       42.33      0.35 o
   3  -1   8        8.37        6.43      0.25 o
   4  -1   8       23.92       25.07      0.90 o
   5  -1   8        0.02        0.28      0.14 o
   6  -1   8       23.55       27.98      0.27 o
   7  -1   8        2.47        2.16      0.22 o
   8  -1   8       17.84       18.15      0.21 o
   9  -1   8       20.54       19.45      0.30 o
  10  -1   8        1.44        1.36      0.19 o
  -6   0   8        0.62        1.11      0.18 o
  -5   0   8       25.06       26.78      0.25 o
  -4   0   8        8.80        9.27      0.23 o
  -3   0   8       13.96       12.29      0.23 o
  -2   0   8      113.59      113.12      3.93 o
  -1   0   8      103.43      105.84      4.65 o
   0   0   8      106.00      100.24      4.07 o
   1   0   8        6.20        4.73      0.24 o
   2   0   8       68.16       78.13      0.43 o
   3   0   8       18.23       15.97      0.28 o
   4   0   8        6.96        5.25      0.30 o
   5   0   8       24.97       28.03      0.38 o
   6   0   8        1.56        2.01      0.26 o
   7   0   8        1.15        1.80      0.31 o
   8   0   8        8.01        8.38      0.29 o
   9   0   8        0.68        0.42      0.25 o
  10   0   8        5.13        4.25      0.21 o
  11   0   8        1.47        1.34      0.20 o
  -6   1   8        3.70        4.27      0.20 o
  -5   1   8        8.37        9.27      0.21 o
  -4   1   8        1.93        1.95      0.31 o
  -3   1   8        0.23        0.50      0.17 o
  -2   1   8       85.04       86.05      0.90 o
  -1   1   8      102.99       93.47      1.16 o
   0   1   8       97.45       81.35      1.57 o
   1   1   8        2.56        3.12      0.24 o
   2   1   8      250.12      258.61      0.72 o
   3   1   8        0.95        0.71      0.16 o
   4   1   8       13.79       16.96      0.29 o
   5   1   8        0.11        0.91      0.26 o
   6   1   8       17.53       18.53      0.37 o
   7   1   8       46.58       48.76      0.46 o
   8   1   8       53.63       49.04      0.44 o
   9   1   8       25.51       22.79      0.35 o
  10   1   8       16.60       13.70      0.32 o
  11   1   8        0.86        1.06      0.26 o
  -6   2   8        3.09        4.11      0.31 o
  -5   2   8       22.42       24.26      0.24 o
  -4   2   8        5.67        7.31      0.65 o
  -3   2   8        6.50        6.23      0.28 o
  -2   2   8       12.32       11.68      0.21 o
  -1   2   8        1.52        1.60      0.28 o
   0   2   8        5.01        5.17      0.18 o
   1   2   8        0.80        0.75      0.18 o
   2   2   8       16.76       13.11      0.27 o
   3   2   8       10.78       12.49      0.22 o
   4   2   8       23.75       22.84      0.67 o
   5   2   8      266.31      271.99     32.88 o
   6   2   8       61.35       63.36      6.10 o
   7   2   8        7.05        6.85      0.68 o
   8   2   8        0.56        0.99      0.32 o
   9   2   8       20.49       18.02      1.99 o
  10   2   8        5.04        3.81      0.25 o
  11   2   8        0.45        0.70      0.17 o
  -6   3   8        3.89        3.38      0.21 o
  -5   3   8        0.20        0.46      0.26 o
  -4   3   8        0.20        0.05      0.25 o
  -3   3   8        2.12        2.29      0.26 o
  -2   3   8       26.77       25.38      0.57 o
  -1   3   8        2.36        1.51      0.16 o
   0   3   8        5.67        7.96      0.29 o
   1   3   8        4.01        5.44      0.21 o
   2   3   8       20.07       28.46      1.10 o
   3   3   8        0.47        1.18      0.38 o
   4   3   8      221.66      222.03     10.42 o
   5   3   8        1.10        1.60      0.23 o
   6   3   8       11.76       12.79      1.25 o
   7   3   8        0.60        1.07      0.18 o
   8   3   8       28.34       26.44      2.11 o
   9   3   8        7.08        6.53      0.89 o
  10   3   8        3.58        3.52      0.48 o
  11   3   8        0.06        0.30      0.24 o
  12   3   8        0.33       -0.27      0.27 o
  -6   4   8        0.59        0.46      0.19 o
  -5   4   8       17.77       18.74      0.27 o
  -4   4   8        4.41        4.30      0.16 o
  -3   4   8        0.01        0.06      0.21 o
  -2   4   8        9.82        8.78      0.15 o
  -1   4   8       19.31       16.54      0.57 o
   0   4   8       23.30       26.83      1.25 o
   1   4   8       13.25       11.55      0.39 o
   2   4   8       79.80       88.60      4.54 o
   3   4   8        0.32        3.80      0.61 o
   4   4   8       86.57       87.36      2.52 o
   6   4   8      123.16      122.42      8.60 o
   7   4   8        4.43        3.32      0.36 o
   8   4   8        0.12        0.92      0.14 o
   9   4   8        6.62        5.09      0.24 o
  10   4   8        0.08        0.17      0.14 o
  11   4   8        5.64        6.26      0.32 o
  12   4   8        2.05        2.33      0.16 o
  -5   5   8        2.31        2.27      0.30 o
  -4   5   8        0.06        0.40      0.36 o
  -3   5   8        2.69        3.12      0.18 o
  -2   5   8        9.48        9.91      0.44 o
  -1   5   8       56.86       52.68      3.09 o
   0   5   8        1.32        1.56      0.13 o
   1   5   8        4.64        2.16      0.40 o
   2   5   8        0.16        0.06      0.24 o
   3   5   8        0.02        0.11      0.13 o
   4   5   8        2.09        3.55      0.19 o
   5   5   8      140.46      131.63      1.76 o
   6   5   8       13.42       13.71      0.59 o
   7   5   8        7.09        5.99      0.42 o
   8   5   8        2.75        3.80      0.80 o
   9   5   8        3.40        3.11      0.18 o
  10   5   8        0.46        0.49      0.14 o
  11   5   8        0.50        0.28      0.45 o
  12   5   8        0.15        0.39      0.15 o
  -5   6   8        4.70        5.01      0.20 o
  -4   6   8        0.06        0.25      0.33 o
  -3   6   8        0.36        0.54      0.14 o
  -2   6   8        4.49        3.76      0.35 o
  -1   6   8       31.62       33.40      1.30 o
   0   6   8       30.41       30.15      1.80 o
   1   6   8        1.72        1.47      0.19 o
   2   6   8        1.29        0.32      0.23 o
   3   6   8       18.38       16.30      0.67 o
   4   6   8      336.87      314.46      9.62 o
   5   6   8      320.19      305.97      3.82 o
   6   6   8        0.35        0.56      0.17 o
   7   6   8        0.00       -0.11      0.14 o
   8   6   8        0.00        0.47      0.17 o
   9   6   8        0.02       -0.03      0.57 o
  10   6   8        3.95        5.01      0.37 o
  11   6   8        0.68        1.20      0.18 o
  12   6   8        2.76        3.26      0.33 o
  -4   7   8        1.95        1.98      0.19 o
  -3   7   8        0.55        0.74      0.18 o
  -2   7   8        0.47        0.83      0.14 o
  -1   7   8        7.59        9.36      0.55 o
   0   7   8       21.18       21.47      0.32 o
   1   7   8       39.64       33.50      1.47 o
   2   7   8       49.89       43.55      0.39 o
   3   7   8       10.16       11.46      1.08 o
   4   7   8        0.58        0.93      0.17 o
   5   7   8       69.66       68.39      0.57 o
   6   7   8       97.20       96.49      0.87 o
   7   7   8        0.15        0.67      0.43 o
   8   7   8        5.92        6.34      0.73 o
   9   7   8        1.12        0.92      0.14 o
  10   7   8        0.27        0.69      0.17 o
  11   7   8        6.58        6.94      0.29 o
  -3   8   8        0.72        1.07      0.13 o
  -2   8   8        1.31        1.58      0.13 o
  -1   8   8        3.27        3.46      0.33 o
   0   8   8        6.55        6.75      0.19 o
   1   8   8       20.57       18.96      1.20 o
   2   8   8        1.43        0.96      0.23 o
   3   8   8       15.87       13.44      0.79 o
   4   8   8       20.15       21.07      0.24 o
   5   8   8        4.18        4.32      0.18 o
   6   8   8        5.88        6.32      0.18 o
   7   8   8       13.81       12.98      0.20 o
   8   8   8       18.27       18.61      0.20 o
   9   8   8        3.84        4.10      0.15 o
  10   8   8        8.79        8.63      0.89 o
  11   8   8        0.05        0.73      0.19 o
  -2   9   8        1.99        1.98      0.29 o
  -1   9   8        3.84        3.88      0.15 o
   0   9   8        1.49        1.28      0.15 o
   1   9   8       39.77       37.55      1.70 o
   2   9   8       11.56       11.39      0.28 o
   3   9   8       18.49       20.22      1.01 o
   4   9   8       28.60       28.91      1.14 o
   5   9   8        2.20        1.71      0.15 o
   6   9   8        1.28        1.86      0.19 o
   7   9   8        0.21        0.48      0.17 o
   8   9   8       13.98       13.27      0.18 o
   9   9   8        0.63        0.97      0.56 o
  10   9   8        0.22       -0.01      0.39 o
  11   9   8       24.61       23.22      0.54 o
  -1  10   8        0.00        0.24      0.34 o
   0  10   8        0.07        0.22      0.19 o
   1  10   8        2.54        3.29      0.23 o
   2  10   8       15.47       13.18      0.23 o
   3  10   8        0.15        0.42      0.21 o
   4  10   8        4.18        4.20      0.44 o
   5  10   8        3.95        4.96      0.37 o
   6  10   8        1.94        2.31      0.13 o
   7  10   8        2.18        1.85      0.31 o
   8  10   8        0.67        0.94      0.51 o
   9  10   8        3.54        4.48      0.19 o
  10  10   8        1.70        1.80      0.19 o
   0  11   8        1.75        1.53      0.26 o
   1  11   8        6.96        5.81      0.17 o
   2  11   8        0.00       -0.25      0.25 o
   3  11   8        1.65        1.48      0.26 o
   4  11   8        0.11        0.22      0.27 o
   5  11   8        0.35        1.17      0.18 o
   6  11   8        0.00        0.17      0.15 o
   7  11   8        2.40        2.90      0.15 o
   8  11   8        0.55        0.68      0.36 o
   9  11   8        0.25        0.34      0.13 o
   2  12   8        5.11        3.80      0.28 o
   3  12   8        0.03        0.88      0.25 o
   4  12   8        0.82        1.11      0.40 o
   5  12   8        6.06        6.28      0.20 o
   6  12   8        0.04        0.28      0.22 o
   7  12   8        0.10        0.17      0.21 o
  -2  -6   9       15.57       14.59      0.19 o
  -1  -6   9       10.27        9.27      0.26 o
   0  -6   9        0.94        0.92      0.27 o
   1  -6   9        4.29        4.25      0.30 o
   2  -6   9        4.49        4.10      0.29 o
   3  -6   9        3.78        3.71      0.46 o
   4  -6   9        0.09        0.12      0.19 o
  -3  -5   9        4.33        4.33      0.34 o
  -2  -5   9        1.30        2.04      0.17 o
  -1  -5   9       20.41       24.12      0.39 o
   0  -5   9       38.38       40.24      0.70 o
   1  -5   9        0.30        0.51      0.31 o
   2  -5   9        0.46        0.81      0.32 o
   3  -5   9        1.18        0.98      0.20 o
   4  -5   9        1.79        1.48      0.14 o
   5  -5   9        0.48        0.37      0.18 o
   6  -5   9        1.60        1.23      0.14 o
  -4  -4   9        0.39        0.80      0.15 o
  -3  -4   9        2.89        3.08      0.15 o
  -2  -4   9       24.91       25.26      0.54 o
  -1  -4   9       20.31       20.64      0.41 o
   0  -4   9        0.01        0.55      0.15 o
   1  -4   9        8.20        8.80      0.38 o
   2  -4   9        2.51        2.64      0.16 o
   3  -4   9        0.06        0.11      0.16 o
   4  -4   9        0.16        0.22      0.16 o
   5  -4   9       15.37       12.24      0.56 o
   6  -4   9        0.00        0.22      0.14 o
   7  -4   9        0.45        0.48      0.20 o
  -5  -3   9        7.23        7.18      0.33 o
  -4  -3   9        1.80        2.17      0.17 o
  -3  -3   9        2.72        3.99      0.20 o
  -2  -3   9       10.12       12.36      0.46 o
  -1  -3   9       40.10       43.42      1.60 o
   0  -3   9       20.37       22.61      0.21 o
   1  -3   9       12.80       11.28      0.54 o
   2  -3   9       11.42       10.84      0.73 o
   3  -3   9       12.57       13.23      0.61 o
   4  -3   9        4.35        5.51      0.19 o
   5  -3   9        4.55        5.02      0.18 o
   6  -3   9        1.53        1.37      0.15 o
   7  -3   9        0.92        1.06      0.13 o
   8  -3   9        0.00       -0.06      0.15 o
  -5  -2   9        1.83        1.94      0.20 o
  -4  -2   9        4.67        4.69      0.21 o
  -3  -2   9        4.45        4.40      0.25 o
  -2  -2   9        0.09        0.31      0.15 o
  -1  -2   9        4.07        4.30      0.27 o
   0  -2   9        1.62        1.33      0.15 o
   1  -2   9       12.32       12.18      0.21 o
   2  -2   9        4.72        4.43      0.23 o
   3  -2   9        1.56        1.60      0.16 o
   4  -2   9       13.86       17.07      0.50 o
   5  -2   9       15.52       15.51      0.52 o
   6  -2   9       13.94       16.57      0.21 o
   7  -2   9        0.06        0.08      0.15 o
   8  -2   9        7.23        7.64      0.21 o
   9  -2   9        0.00        0.13      0.13 o
  -5  -1   9       17.01       16.59      0.21 o
  -4  -1   9        2.06        1.59      0.15 o
  -3  -1   9        0.25        0.50      0.12 o
  -2  -1   9        1.19        1.43      0.22 o
  -1  -1   9      194.34      188.86      6.71 o
   0  -1   9        3.87        4.08      0.18 o
   1  -1   9        2.02        2.79      0.23 o
   2  -1   9        6.50        8.10      0.24 o
   3  -1   9        2.72        2.19      0.23 o
   4  -1   9        0.00        0.24      0.24 o
   5  -1   9       33.49       35.35      0.88 o
   6  -1   9        3.01        4.02      0.17 o
   7  -1   9        0.95        1.49      0.15 o
   8  -1   9        4.38        3.60      0.15 o
   9  -1   9       22.95       20.14      0.30 o
  10  -1   9        0.22        0.37      0.24 o
  -6   0   9        0.55        0.41      0.26 o
  -5   0   9        4.79        5.15      0.20 o
  -4   0   9       15.20       15.20      0.26 o
  -3   0   9        6.36        7.14      0.25 o
  -2   0   9       23.13       25.17      1.27 o
  -1   0   9       29.59       27.65      0.71 o
   0   0   9       45.71       43.85      0.36 o
   1   0   9       24.92       24.17      0.30 o
   2   0   9       80.21       77.28      0.39 o
   3   0   9        1.71        1.97      0.24 o
   4   0   9        0.41       -0.23      0.23 o
   5   0   9       61.21       63.22      2.72 o
   6   0   9      131.96      139.51      1.88 o
   7   0   9        2.22        1.10      0.16 o
   8   0   9        0.10        0.24      0.14 o
   9   0   9        1.03        0.34      0.26 o
  10   0   9       10.13        6.76      0.30 o
  -5   1   9        1.98        1.95      0.26 o
  -4   1   9        0.17        0.45      0.20 o
  -3   1   9        0.22        0.34      0.24 o
  -2   1   9        1.88        1.43      0.27 o
  -1   1   9        4.02        3.56      0.19 o
   0   1   9        2.52        3.21      0.49 o
   1   1   9       66.44       62.54      0.36 o
   2   1   9        6.02        5.97      0.24 o
   3   1   9        1.11        1.81      0.23 o
   4   1   9      169.98      172.21      0.59 o
   5   1   9       71.26       69.19      1.56 o
   6   1   9       39.62       39.64      0.55 o
   7   1   9        6.38        6.17      0.29 o
   8   1   9       13.61       13.83      0.33 o
   9   1   9        3.12        1.98      0.26 o
  10   1   9        1.32        1.05      0.26 o
  11   1   9        0.02       -0.19      0.26 o
  -5   2   9        6.95        6.36      0.23 o
  -4   2   9        0.24        1.21      0.25 o
  -3   2   9       14.14       14.87      0.33 o
  -2   2   9        0.01       -0.18      0.23 o
  -1   2   9        5.52        5.51      0.16 o
   0   2   9        0.44        0.54      0.22 o
   1   2   9       43.57       40.48      0.35 o
   2   2   9        3.35        3.90      0.23 o
   3   2   9       68.40       62.69      0.36 o
   4   2   9        1.13        1.60      0.24 o
   6   2   9      262.48      254.37      1.14 o
   7   2   9        0.05        0.69      0.32 o
   8   2   9        0.09        0.55      0.19 o
   9   2   9        0.35        0.23      0.17 o
  10   2   9        4.57        4.73      0.28 o
  11   2   9        1.66        1.23      0.19 o
  -5   3   9        0.06       -0.03      0.18 o
  -4   3   9        2.86        2.88      0.27 o
  -3   3   9        0.18        0.29      0.17 o
  -2   3   9        4.83        4.79      0.47 o
  -1   3   9        4.78        3.35      0.21 o
   0   3   9       27.90       28.91      0.28 o
   1   3   9       21.22       18.03      0.41 o
   2   3   9        1.24        1.06      0.22 o
   3   3   9       31.75       29.14      0.27 o
   4   3   9        0.43        0.61      0.56 o
   5   3   9       89.82       96.56      8.69 o
   6   3   9      121.39      125.16     11.89 o
   7   3   9        2.95        3.42      0.37 o
   8   3   9        7.89        8.55      0.95 o
   9   3   9        0.01       -0.05      0.19 o
  10   3   9        3.00        3.34      0.43 o
  11   3   9        0.09        0.03      0.33 o
  -5   4   9        0.99        0.75      0.18 o
  -4   4   9        0.48        0.45      0.39 o
  -3   4   9        5.86        6.46      0.21 o
  -2   4   9        5.74        5.83      0.29 o
  -1   4   9        5.20        4.36      0.15 o
   0   4   9        5.91        7.28      0.29 o
   1   4   9       12.53        8.92      0.42 o
   2   4   9       19.61       19.69      0.84 o
   3   4   9        1.62        3.55      0.22 o
   4   4   9      244.54      242.00      1.95 o
   5   4   9      323.06      318.33     13.59 o
   6   4   9        5.86        5.63      0.65 o
   7   4   9        5.90        6.58      0.79 o
   8   4   9       14.11       12.99      1.31 o
   9   4   9        0.44        0.56      0.17 o
  10   4   9        1.44        1.10      0.18 o
  11   4   9        0.77        0.91      0.15 o
  -5   5   9        1.33        1.41      0.20 o
  -4   5   9        0.97        1.44      0.18 o
  -3   5   9        1.81        2.06      0.18 o
  -2   5   9        0.01        0.01      0.15 o
  -1   5   9       11.58       11.30      0.68 o
   0   5   9        1.51        1.32      0.25 o
   1   5   9        4.75        3.61      0.29 o
   2   5   9       49.45       43.20      2.20 o
   3   5   9        4.79        3.11      0.26 o
   4   5   9        1.49        1.28      0.23 o
   5   5   9       53.95       52.42      0.57 o
   6   5   9      145.03      139.91      6.87 o
   7   5   9        3.00        2.91      0.33 o
   8   5   9        6.45        6.83      0.52 o
   9   5   9        4.14        2.79      0.36 o
  10   5   9        3.57        3.65      0.30 o
  11   5   9        0.08        0.31      0.22 o
  -4   6   9        0.09        0.47      0.18 o
  -3   6   9        1.15        1.51      0.18 o
  -2   6   9        2.87        2.80      0.18 o
  -1   6   9        3.19        3.50      0.24 o
   0   6   9        0.14        0.13      0.19 o
   1   6   9       11.51        8.18      0.27 o
   2   6   9       22.38       18.85      1.32 o
   3   6   9        1.17        3.08      0.25 o
   4   6   9       17.81       16.60      0.89 o
   5   6   9       35.35       31.80      0.91 o
   6   6   9        0.66        0.38      0.37 o
   7   6   9        0.53        0.69      0.23 o
   8   6   9        0.19        0.53      0.28 o
   9   6   9        0.97        0.71      0.14 o
  10   6   9        1.33        1.33      0.22 o
  11   6   9        0.17        0.87      0.37 o
  -3   7   9        0.20       -0.11      0.18 o
  -2   7   9        1.99        2.57      0.18 o
  -1   7   9        5.71        5.69      0.32 o
   0   7   9       16.60       16.41      0.73 o
   1   7   9       20.11       17.84      0.69 o
   2   7   9       53.19       42.12      0.66 o
   3   7   9       27.66       22.81      0.34 o
   4   7   9        7.85        6.70      0.19 o
   5   7   9       26.64       27.23      0.25 o
   6   7   9       20.32       18.79      0.55 o
   7   7   9        2.28        2.36      0.24 o
   8   7   9       21.73       21.74      0.90 o
   9   7   9        0.50        0.17      0.14 o
  10   7   9        0.49        0.65      0.15 o
  11   7   9        2.59        2.93      0.48 o
  -3   8   9        0.75        0.67      0.19 o
  -2   8   9        0.45        0.80      0.37 o
  -1   8   9        1.10        1.96      0.42 o
   0   8   9        0.09        0.47      0.14 o
   1   8   9        0.57        0.92      0.47 o
   2   8   9       13.22       11.43      1.45 o
   3   8   9        9.64        9.85      0.28 o
   4   8   9        4.98        4.97      0.68 o
   5   8   9        4.53        4.76      0.38 o
   6   8   9        0.27        0.46      0.17 o
   7   8   9        0.17        0.19      0.12 o
   8   8   9       15.95       16.06      0.21 o
   9   8   9        0.75        1.06      0.31 o
  10   8   9        0.14        0.58      0.24 o
  11   8   9       10.03       10.33      1.59 o
  -2   9   9        0.79        1.06      0.16 o
  -1   9   9        2.20        2.75      0.35 o
   0   9   9        0.36        0.08      0.20 o
   1   9   9        0.82        0.63      0.17 o
   2   9   9        3.26        3.06      0.28 o
   3   9   9        0.07        0.17      0.23 o
   4   9   9        8.02        8.14      0.19 o
   5   9   9        0.77        1.45      0.17 o
   6   9   9        0.08       -0.14      0.14 o
   7   9   9        0.01        0.32      0.37 o
   8   9   9        0.26        0.01      0.16 o
   9   9   9        1.86        2.45      0.18 o
  10   9   9        2.75        2.25      0.43 o
  -1  10   9        0.27        0.43      0.18 o
   0  10   9        1.34        1.04      0.20 o
   1  10   9        6.63        6.63      0.20 o
   2  10   9        2.99        2.35      0.41 o
   3  10   9        3.42        4.13      0.19 o
   4  10   9        0.11        0.20      0.29 o
   5  10   9        0.27        0.56      0.17 o
   6  10   9        0.16        0.62      0.17 o
   7  10   9        0.03        0.09      0.14 o
   8  10   9        4.24        4.29      0.41 o
   9  10   9        3.23        3.79      0.16 o
  10  10   9        0.05       -0.27      0.35 o
   1  11   9        0.01        0.12      0.18 o
   2  11   9        0.00        0.02      0.18 o
   3  11   9        1.26        1.31      0.26 o
   4  11   9        2.46        2.23      0.18 o
   5  11   9        5.04        4.77      0.26 o
   6  11   9       13.74       12.97      0.19 o
   7  11   9        3.75        4.13      0.16 o
   8  11   9        0.01        0.52      0.15 o
   9  11   9        3.18        3.55      0.20 o
   4  12   9        0.00        0.18      0.15 o
   5  12   9        0.41        0.65      0.15 o
   6  12   9        1.16        0.94      0.32 o
  -1  -5  10       12.31       12.33      0.50 o
   0  -5  10       17.94       16.72      0.49 o
   1  -5  10        1.03        1.11      0.34 o
   2  -5  10        1.15        1.25      0.24 o
   3  -5  10        1.34        1.60      0.24 o
   4  -5  10        0.82        0.86      0.22 o
   5  -5  10        0.96        0.68      0.33 o
  -3  -4  10        0.88        1.14      0.14 o
  -2  -4  10        1.38        1.51      0.14 o
  -1  -4  10        0.21        0.19      0.17 o
   0  -4  10        1.19        1.29      0.40 o
   1  -4  10        1.10        1.31      0.28 o
   2  -4  10        0.23        0.34      0.30 o
   3  -4  10        2.70        2.44      0.16 o
   4  -4  10        0.58        0.98      0.26 o
   5  -4  10        5.05        4.75      0.19 o
   6  -4  10        7.85        6.68      0.20 o
  -3  -3  10        2.43        2.71      0.21 o
  -2  -3  10       10.86       10.58      0.59 o
  -1  -3  10       15.87       15.92      0.87 o
   0  -3  10        2.57        3.25      0.64 o
   1  -3  10        6.93        6.20      0.20 o
   2  -3  10        0.97        1.48      0.24 o
   3  -3  10       11.13        9.73      0.21 o
   4  -3  10        3.54        4.40      0.21 o
   5  -3  10       62.00       57.84      1.48 o
   6  -3  10        3.09        3.33      0.17 o
   7  -3  10        0.13        0.15      0.13 o
  -4  -2  10        9.32        9.95      0.62 o
  -3  -2  10        4.89        4.93      0.28 o
  -2  -2  10        0.02        0.24      0.14 o
  -1  -2  10        9.69        8.72      0.45 o
   0  -2  10        6.79        6.18      0.24 o
   1  -2  10        0.21        0.51      0.16 o
   2  -2  10        1.70        1.55      0.24 o
   3  -2  10        7.53        7.00      0.25 o
   4  -2  10        0.82        0.78      0.17 o
   5  -2  10       15.56       15.93      0.35 o
   6  -2  10       74.91       71.40      1.28 o
   7  -2  10       22.05       20.94      0.65 o
   8  -2  10        0.18        0.23      0.17 o
  -4  -1  10        0.24        0.39      0.20 o
  -3  -1  10        0.52        0.56      0.18 o
  -2  -1  10       11.56       11.71      0.41 o
  -1  -1  10        2.06        2.09      0.43 o
   0  -1  10        2.21        2.54      0.17 o
   1  -1  10        1.04        1.69      0.16 o
   2  -1  10        2.12        1.86      0.22 o
   3  -1  10        0.58        0.71      0.16 o
   4  -1  10        3.48        2.73      0.18 o
   5  -1  10       60.03       58.04      0.42 o
   6  -1  10        1.79        1.60      0.15 o
   7  -1  10        3.33        1.95      0.16 o
   8  -1  10        1.31        1.88      0.14 o
   9  -1  10        1.10        0.56      0.15 o
  -4   0  10        3.99        5.20      0.45 o
  -3   0  10        1.56        1.18      0.15 o
  -2   0  10        4.37        4.05      0.33 o
  -1   0  10       16.99       15.35      0.49 o
   0   0  10        5.94        6.32      0.19 o
   1   0  10       27.67       29.10      0.32 o
   2   0  10        5.76        4.51      0.18 o
   3   0  10        0.25        0.56      0.22 o
   4   0  10       36.92       36.01      0.35 o
   5   0  10      112.48      112.31      0.47 o
   6   0  10      197.62      200.00      9.03 o
   7   0  10        6.04        5.75      0.18 o
   8   0  10        2.65        2.70      0.17 o
   9   0  10        0.01        0.10      0.18 o
  10   0  10        0.17        0.11      0.19 o
  -4   1  10        2.03        1.67      0.27 o
  -3   1  10        8.83        8.99      0.36 o
  -2   1  10        9.36        9.67      0.32 o
  -1   1  10        0.12        0.20      0.16 o
   0   1  10        7.76        5.90      0.20 o
   1   1  10       22.29       19.57      0.24 o
   2   1  10       70.52       66.89      0.36 o
   3   1  10       55.19       54.11      0.33 o
   4   1  10        3.60        2.92      0.18 o
   5   1  10       54.43       54.84      0.40 o
   6   1  10        0.38        0.31      0.16 o
   7   1  10       48.74       45.49      1.46 o
   8   1  10        0.05       -0.24      0.29 o
   9   1  10        0.33        0.41      0.25 o
  10   1  10        1.13        0.98      0.26 o
  -4   2  10        2.17        2.24      0.27 o
  -3   2  10        1.73        1.66      0.27 o
  -2   2  10        0.55        0.40      0.17 o
  -1   2  10        1.09        1.45      0.15 o
   0   2  10        4.21        4.98      0.20 o
   1   2  10        1.96        1.24      0.16 o
   2   2  10       87.45       82.87      0.44 o
   3   2  10       13.04       14.67      0.22 o
   4   2  10        5.06        5.42      0.24 o
   5   2  10       59.80       58.56      0.35 o
   6   2  10       64.40       64.19      0.87 o
   7   2  10       12.53       11.79      0.38 o
   8   2  10       20.99       18.11      0.36 o
   9   2  10        6.55        5.63      0.33 o
  10   2  10        2.42        1.89      0.26 o
  11   2  10        2.33        1.73      0.29 o
  -4   3  10        0.14        0.31      0.18 o
  -3   3  10       12.28       11.82      0.23 o
  -2   3  10        1.72        1.52      0.18 o
  -1   3  10        7.04        6.23      0.22 o
   0   3  10        5.11        5.05      0.17 o
   1   3  10        8.97        7.36      0.18 o
   2   3  10      116.36      106.91      0.50 o
   3   3  10       21.53       16.85      0.23 o
   4   3  10        7.63        7.88      0.26 o
   6   3  10       39.48       36.17      3.68 o
   7   3  10        3.69        4.81      0.34 o
   8   3  10        0.28        0.04      0.17 o
   9   3  10        7.92        9.44      0.92 o
  10   3  10        0.57        1.18      0.23 o
  11   3  10        1.10        1.25      0.16 o
  -4   4  10        1.86        1.70      0.20 o
  -3   4  10        0.18        0.10      0.18 o
  -2   4  10        3.16        3.17      0.18 o
  -1   4  10        0.04       -0.07      0.14 o
   0   4  10        3.56        2.72      0.15 o
   1   4  10        1.81        0.72      0.15 o
   2   4  10       11.11       11.09      0.40 o
   3   4  10       20.87       18.16      0.29 o
   4   4  10       18.44       18.56      0.30 o
   5   4  10        0.05        0.14      0.25 o
   6   4  10       27.90       25.35      2.10 o
   7   4  10        0.00        0.17      0.19 o
   8   4  10        0.81        0.94      0.17 o
   9   4  10        3.28        2.36      0.18 o
  10   4  10       11.88       11.70      1.02 o
  11   4  10        1.90        2.54      0.19 o
  -4   5  10        0.59        0.27      0.19 o
  -3   5  10        0.04        0.05      0.18 o
  -2   5  10        1.98        2.90      0.20 o
  -1   5  10        4.77        5.31      0.19 o
   0   5  10        4.03        3.21      0.23 o
   1   5  10       15.80       14.77      0.77 o
   2   5  10      125.40      105.82      5.59 o
   3   5  10       15.07       10.28      0.18 o
   4   5  10        2.19        1.64      0.30 o
   5   5  10        0.95        0.91      0.21 o
   6   5  10        8.58        8.78      0.79 o
   7   5  10        1.79        0.93      0.18 o
   8   5  10        2.40        2.04      0.19 o
   9   5  10        0.57        0.73      0.17 o
  10   5  10        0.87        1.53      0.18 o
  11   5  10        0.02        0.34      0.18 o
  -3   6  10        1.31        0.80      0.19 o
  -2   6  10        0.30        0.03      0.18 o
  -1   6  10       16.85       17.52      0.68 o
   0   6  10        7.50        7.74      0.33 o
   1   6  10       12.98       10.84      0.33 o
   2   6  10        5.64        5.08      0.16 o
   3   6  10       20.53       18.60      1.07 o
   4   6  10        0.90        0.86      0.24 o
   5   6  10        5.54        5.78      0.19 o
   6   6  10       18.35       17.96      0.75 o
   7   6  10        9.76        9.83      0.37 o
   8   6  10        0.43        0.96      0.32 o
   9   6  10        0.02        0.20      0.14 o
  10   6  10        8.25        7.92      0.80 o
  11   6  10        6.92        7.73      0.94 o
  -3   7  10        1.57        2.16      0.20 o
  -2   7  10        1.38        2.10      0.25 o
  -1   7  10       13.09       13.32      0.89 o
   0   7  10        6.20        7.39      0.67 o
   1   7  10       11.59        9.58      0.37 o
   2   7  10        7.92        6.40      0.22 o
   3   7  10        0.44        0.71      0.24 o
   4   7  10        4.00        3.11      0.17 o
   5   7  10        6.76        7.21      0.20 o
   6   7  10        0.00       -0.07      0.17 o
   7   7  10        1.05        1.78      0.43 o
   8   7  10        4.98        6.63      0.16 o
   9   7  10        3.22        2.54      0.31 o
  10   7  10        5.53        6.42      0.41 o
  11   7  10        3.17        4.35      0.47 o
  -2   8  10        8.12        8.70      0.22 o
  -1   8  10        6.50        6.85      0.38 o
   0   8  10       10.85       10.53      0.69 o
   1   8  10        0.72        1.19      0.17 o
   2   8  10        9.24        8.36      0.44 o
   3   8  10        0.01       -0.03      0.17 o
   4   8  10        0.35        0.29      0.28 o
   5   8  10        7.06        7.41      0.40 o
   6   8  10        3.02        3.17      0.20 o
   7   8  10        2.71        3.01      0.15 o
   8   8  10        0.01        0.19      0.17 o
   9   8  10       16.82       20.66      1.63 o
  10   8  10        1.78        2.36      0.15 o
  11   8  10        0.00       -0.25      0.43 o
  -1   9  10        0.74        0.83      0.16 o
   0   9  10       10.02        9.69      0.25 o
   1   9  10        0.23        0.26      0.17 o
   2   9  10        0.21        0.41      0.17 o
   3   9  10        5.74        5.69      0.27 o
   4   9  10        0.16        0.03      0.17 o
   5   9  10        0.04        0.08      0.14 o
   6   9  10        5.82        6.65      0.58 o
   7   9  10        1.44        1.31      0.14 o
   8   9  10        7.79        8.82      0.21 o
   9   9  10        2.22        2.26      0.41 o
  10   9  10        0.68        1.04      0.19 o
   0  10  10        1.75        2.02      0.16 o
   1  10  10        1.00        0.85      0.18 o
   2  10  10        1.73        1.40      0.15 o
   3  10  10        0.00        0.69      0.17 o
   4  10  10        2.91        2.99      0.19 o
   5  10  10        0.82        0.52      0.36 o
   6  10  10        2.19        2.19      0.24 o
   7  10  10       13.71       13.41      0.47 o
   8  10  10        7.13        7.99      0.18 o
   9  10  10        6.46        9.60      0.45 o
   2  11  10        5.59        4.52      0.47 o
   3  11  10        0.17        0.20      0.26 o
   4  11  10        0.67        0.73      0.25 o
   5  11  10        0.00       -0.18      0.18 o
   6  11  10        1.68        1.74      0.15 o
   7  11  10        0.46        0.76      0.15 o
   8  11  10        0.00        0.29      0.18 o
   3  -4  11        0.59        0.73      0.18 o
   4  -4  11        1.16        1.69      0.26 o
   5  -4  11        5.08        3.85      0.23 o
  -2  -3  11        0.67        0.58      0.38 o
   2  -3  11        4.18        4.11      0.26 o
   3  -3  11        0.47        0.88      0.18 o
   4  -3  11        0.10        0.30      0.25 o
   5  -3  11        0.46        1.03      0.25 o
   6  -3  11       24.16       21.35      0.39 o
  -2  -2  11        0.12        0.34      0.37 o
   1  -2  11        4.18        4.54      0.19 o
   2  -2  11        1.93        1.88      0.18 o
   3  -2  11        1.35        1.77      0.24 o
   4  -2  11        1.73        2.06      0.18 o
   5  -2  11        5.39        6.27      0.21 o
   6  -2  11       65.69       63.26      0.46 o
   7  -2  11        4.06        3.47      0.22 o
   8  -2  11        1.10        0.81      0.19 o
  -3  -1  11        0.00        0.22      0.37 o
  -2  -1  11        1.39        1.55      0.37 o
   0  -1  11       15.02       14.85      0.29 o
   1  -1  11        1.28        1.04      0.24 o
   2  -1  11        0.09        0.57      0.16 o
   3  -1  11        3.57        3.42      0.18 o
   4  -1  11        1.18        0.92      0.24 o
   5  -1  11        4.43        3.39      0.20 o
   6  -1  11        0.05        0.64      0.18 o
   7  -1  11        5.55        5.32      0.20 o
   8  -1  11        1.10        1.43      0.18 o
  -3   0  11        0.59        0.36      0.31 o
  -2   0  11        3.45        2.63      0.25 o
   0   0  11        4.96        5.23      0.26 o
   1   0  11        1.52        1.88      0.17 o
   2   0  11       31.58       31.06      0.33 o
   3   0  11        1.90        2.25      0.24 o
   4   0  11        4.36        3.94      0.26 o
   5   0  11       12.73       13.78      0.23 o
   6   0  11       31.18       33.22      0.36 o
   7   0  11       10.16        9.32      0.41 o
   8   0  11        0.06        0.07      0.13 o
   9   0  11        0.38        0.07      0.16 o
  -3   1  11        0.02        0.14      0.22 o
  -2   1  11        0.89        0.97      0.22 o
  -1   1  11        0.27        0.70      0.24 o
   0   1  11       31.50       30.68      0.34 o
   1   1  11       21.18       22.49      0.26 o
   2   1  11        2.62        3.66      0.24 o
   3   1  11       31.91       29.52      0.32 o
   4   1  11       66.79       67.69      0.37 o
   5   1  11        3.02        3.79      0.19 o
   6   1  11        4.28        4.14      0.25 o
   7   1  11        6.15        5.85      0.17 o
   8   1  11        0.59        0.77      0.26 o
   9   1  11        8.99        7.62      0.64 o
  10   1  11        0.01        0.27      0.17 o
  -3   2  11        0.02        0.17      0.29 o
  -2   2  11        0.52        0.46      0.20 o
  -1   2  11        0.37        0.30      0.16 o
   0   2  11        1.52        1.16      0.23 o
   1   2  11        0.01        0.46      0.23 o
   2   2  11        3.33        2.79      0.24 o
   3   2  11        0.16       -0.08      0.16 o
   4   2  11       30.85       31.06      0.27 o
   5   2  11        1.34        1.45      0.17 o
   6   2  11        1.67        1.96      0.24 o
   7   2  11        0.38        0.27      0.18 o
   8   2  11        0.11        0.20      0.30 o
   9   2  11        4.31        3.71      0.34 o
  10   2  11        1.19        0.94      0.27 o
  -3   3  11        1.14        1.54      0.19 o
  -2   3  11        2.57        3.33      0.22 o
  -1   3  11        0.74        1.15      0.16 o
   0   3  11        1.07        1.32      0.24 o
   1   3  11        1.85        1.01      0.24 o
   2   3  11        4.91        3.29      0.23 o
   3   3  11       19.35       15.54      0.28 o
   4   3  11        6.69        6.34      0.24 o
   5   3  11       26.46       27.00      0.26 o
   6   3  11        5.82        5.31      0.19 o
   7   3  11        0.97        1.02      0.33 o
   8   3  11        0.00        0.43      0.29 o
   9   3  11        0.00       -0.03      0.25 o
  10   3  11        0.05        0.46      0.25 o
  -3   4  11        1.41        1.50      0.19 o
  -2   4  11        1.18        1.21      0.19 o
  -1   4  11        8.41       10.09      0.32 o
   0   4  11        0.20        0.58      0.21 o
   1   4  11        1.59        2.42      0.20 o
   2   4  11        0.47       -0.16      0.16 o
   3   4  11        8.66        7.58      0.19 o
   4   4  11        0.22        0.45      0.22 o
   5   4  11        0.00        0.52      0.23 o
   6   4  11       15.86       16.28      1.01 o
   7   4  11        1.61        1.87      0.39 o
   8   4  11        0.00        0.37      0.27 o
   9   4  11        1.98        2.30      0.20 o
  10   4  11        8.37        9.16      1.37 o
  11   4  11        0.09        0.21      0.19 o
  -3   5  11        1.69        1.78      0.20 o
  -2   5  11       10.64       11.51      0.23 o
  -1   5  11        4.05        5.02      0.22 o
   0   5  11        2.75        2.76      0.20 o
   1   5  11        0.50        0.65      0.13 o
   2   5  11        2.68        1.83      0.16 o
   3   5  11        2.15        1.56      0.17 o
   4   5  11        3.10        2.11      0.30 o
   5   5  11        6.33        6.35      0.37 o
   6   5  11       75.93       73.11      3.67 o
   7   5  11       11.96       12.03      0.84 o
   8   5  11        0.25        0.55      0.19 o
   9   5  11        0.20        0.60      0.20 o
  10   5  11        0.03        0.28      0.18 o
  11   5  11        0.03       -0.03      0.37 o
  -2   6  11        1.40        1.83      0.19 o
  -1   6  11        0.24        0.57      0.21 o
   0   6  11        2.00        2.42      0.16 o
   1   6  11        1.83        1.71      0.20 o
   2   6  11        0.39        0.69      0.12 o
   3   6  11        0.41        0.72      0.18 o
   4   6  11        1.73        1.48      0.15 o
   5   6  11        0.92        1.14      0.21 o
   6   6  11        5.85        6.85      0.45 o
   7   6  11        7.89        7.04      0.53 o
   8   6  11        0.20       -0.01      0.19 o
   9   6  11       19.80       22.08      1.41 o
  10   6  11        7.28        9.26      0.30 o
  11   6  11        1.04        0.79      0.16 o
  -2   7  11        3.70        4.16      0.21 o
  -1   7  11        0.40        0.08      0.15 o
   0   7  11        8.83        7.82      0.36 o
   1   7  11       16.49       17.48      0.91 o
   2   7  11        0.94        1.07      0.12 o
   3   7  11        0.31        0.25      0.16 o
   4   7  11        9.75        8.29      0.29 o
   5   7  11        2.53        2.82      0.26 o
   6   7  11        0.27        0.56      0.17 o
   7   7  11        7.33        6.69      0.21 o
   8   7  11        4.30        4.97      0.21 o
   9   7  11        0.03        0.11      0.18 o
  10   7  11        0.32        0.73      0.15 o
  -1   8  11        3.51        3.95      0.17 o
   0   8  11        5.38        6.43      0.35 o
   1   8  11        2.67        2.61      0.20 o
   2   8  11        0.39        0.50      0.17 o
   3   8  11        0.37        0.51      0.17 o
   4   8  11        8.50        7.30      0.28 o
   5   8  11        2.42        2.85      0.18 o
   6   8  11        0.35        0.36      0.19 o
   7   8  11        0.27        0.40      0.17 o
   8   8  11        0.05       -0.02      0.18 o
   9   8  11       21.62       24.49      1.42 o
  10   8  11        2.01        3.01      0.31 o
   0   9  11        0.00        0.10      0.15 o
   1   9  11        1.00        1.10      0.13 o
   2   9  11        7.18        6.71      0.20 o
   3   9  11        1.23        1.08      0.18 o
   4   9  11        0.37        0.23      0.25 o
   5   9  11        4.12        3.93      0.24 o
   6   9  11        0.63        0.38      0.18 o
   7   9  11        0.00        0.26      0.18 o
   8   9  11        0.61        0.96      0.18 o
   9   9  11        6.33        5.68      0.72 o
  10   9  11        0.01        0.35      0.26 o
   2  10  11        3.19        2.60      0.48 o
   3  10  11        6.59        6.17      0.57 o
   4  10  11        5.80        5.94      0.28 o
   5  10  11        5.60        6.55      0.20 o
   6  10  11        1.22        1.87      0.18 o
   7  10  11        1.05        1.47      0.15 o
   8  10  11        0.77        1.21      0.18 o
   9  10  11        4.48        4.60      0.99 o
   4  11  11        0.10       -0.09      0.19 o
   5  11  11        9.65       10.82      0.20 o
   6  11  11       15.82       16.40      1.52 o
   7  11  11        2.85        3.49      0.22 o
   2  -3  12        1.38        1.48      0.26 o
   3  -3  12        3.29        4.12      0.27 o
   4  -3  12        0.25        0.79      0.26 o
   1  -2  12        2.16        3.30      0.26 o
   2  -2  12        2.45        2.19      0.26 o
   3  -2  12        1.16        0.57      0.18 o
   4  -2  12        0.10        0.81      0.17 o
   5  -2  12       15.71       13.56      0.26 o
   6  -2  12        4.65        4.40      0.28 o
   1  -1  12        1.76        1.72      0.18 o
   2  -1  12        2.16        1.90      0.18 o
   3  -1  12       26.10       26.35      0.28 o
   4  -1  12        4.68        5.17      0.26 o
   5  -1  12        0.05        0.12      0.25 o
   6  -1  12        2.10        3.33      0.26 o
   7  -1  12        2.91        2.86      0.27 o
   0   0  12       23.29       21.19      0.32 o
   1   0  12        7.92        8.13      0.21 o
   2   0  12        2.65        1.58      0.24 o
   3   0  12        0.39        0.23      0.17 o
   4   0  12        2.71        2.68      0.18 o
   5   0  12        1.49        1.44      0.25 o
   6   0  12        0.11        0.39      0.25 o
   7   0  12        0.84        1.23      0.18 o
   8   0  12        0.93        0.95      0.18 o
  -2   1  12        1.72        1.75      0.33 o
   0   1  12        5.45        6.05      0.26 o
   1   1  12        2.64        3.71      0.18 o
   2   1  12       21.93       19.07      0.25 o
   3   1  12        7.45        5.49      0.24 o
   4   1  12        1.41        2.17      0.18 o
   5   1  12        2.31        2.27      0.25 o
   6   1  12        0.44        0.44      0.17 o
   7   1  12        0.74        1.25      0.25 o
   8   1  12        0.20        0.16      0.16 o
   9   1  12        2.03        1.68      0.19 o
  -2   2  12        2.69        2.39      0.25 o
  -1   2  12        4.75        4.76      0.20 o
   0   2  12       19.62       20.59      0.27 o
   1   2  12        4.57        5.33      0.26 o
   2   2  12        1.56        1.57      0.18 o
   3   2  12       11.51       11.38      0.21 o
   4   2  12        2.64        3.17      0.23 o
   5   2  12        2.21        2.81      0.25 o
   6   2  12        3.99        4.10      0.19 o
   7   2  12        0.93        1.32      0.17 o
   8   2  12        3.45        4.21      0.26 o
   9   2  12        0.44        0.10      0.17 o
  -2   3  12        3.93        4.56      0.26 o
  -1   3  12       26.29       27.43      0.41 o
   0   3  12        0.03        0.14      0.25 o
   1   3  12       14.63       13.94      0.23 o
   2   3  12        3.40        2.59      0.25 o
   3   3  12        3.95        3.26      0.17 o
   4   3  12        8.76       10.56      0.20 o
   5   3  12        3.03        4.47      0.18 o
   6   3  12        1.02        0.88      0.17 o
   7   3  12        5.91        6.79      0.20 o
   8   3  12        2.45        2.14      0.41 o
   9   3  12        7.71        7.52      0.39 o
  10   3  12        0.75        0.71      0.28 o
  -2   4  12        0.01        0.07      0.20 o
  -1   4  12        6.10        6.73      0.17 o
   0   4  12        3.10        3.74      0.16 o
   1   4  12        2.81        2.17      0.24 o
   2   4  12        8.99        7.92      0.20 o
   3   4  12        1.53        2.41      0.24 o
   4   4  12        8.73        7.83      0.20 o
   5   4  12        6.19        7.18      0.26 o
   6   4  12        1.35        0.46      0.24 o
   8   4  12        5.91        5.68      0.36 o
   9   4  12        5.76        5.48      0.31 o
  10   4  12        4.68        5.57      0.31 o
  -1   5  12        6.70        7.45      0.23 o
   0   5  12        0.02        0.08      0.19 o
   1   5  12        0.01        0.13      0.16 o
   2   5  12        0.17        0.25      0.15 o
   3   5  12       11.00        9.90      0.21 o
   4   5  12        2.98        3.65      0.25 o
   5   5  12        0.24        0.56      0.17 o
   7   5  12       15.55       15.00      0.63 o
   8   5  12        7.25        6.70      0.54 o
   9   5  12        3.09        3.70      0.33 o
  10   5  12        1.21        0.62      0.21 o
  -1   6  12        3.31        3.70      0.29 o
   0   6  12        2.02        2.45      0.19 o
   1   6  12        2.07        1.56      0.16 o
   2   6  12        0.28        0.16      0.16 o
   3   6  12        9.83        9.80      0.39 o
   4   6  12        6.22        6.01      0.19 o
   5   6  12        2.05        2.61      0.20 o
   6   6  12        9.50        9.87      0.38 o
   7   6  12        1.27        1.30      0.22 o
   8   6  12        0.97        0.71      0.22 o
   9   6  12       14.21       16.54      1.32 o
  10   6  12        1.62        2.63      0.20 o
   0   7  12        0.06       -0.15      0.15 o
   1   7  12        6.50        7.67      0.27 o
   2   7  12        0.94        1.01      0.15 o
   3   7  12        0.01       -0.15      0.15 o
   4   7  12        0.10        0.00      0.19 o
   5   7  12       10.14       10.72      0.38 o
   6   7  12        1.28        1.56      0.19 o
   7   7  12        0.11        0.27      0.28 o
   8   7  12        1.07        0.98      0.19 o
   9   7  12        0.13        0.19      0.18 o
  10   7  12        2.86        3.02      0.22 o
   0   8  12        8.70        6.97      0.37 o
   1   8  12        0.50        0.40      0.15 o
   2   8  12        1.62        1.49      0.29 o
   3   8  12        0.70        1.36      0.17 o
   4   8  12        1.60        1.95      0.39 o
   5   8  12        9.83       11.60      0.33 o
   6   8  12        0.52        0.74      0.18 o
   7   8  12        0.49        0.55      0.18 o
   8   8  12        5.17        5.35      0.20 o
   9   8  12        7.11        7.92      0.87 o
   2   9  12        0.42        0.36      0.15 o
   3   9  12        3.26        3.05      0.40 o
   4   9  12        0.00       -0.12      0.15 o
   5   9  12        2.40        2.43      0.28 o
   6   9  12       20.72       23.66      0.88 o
   7   9  12        0.01        0.09      0.18 o
   8   9  12        3.39        3.58      0.35 o
   9   9  12        0.06        0.14      0.16 o
   3  10  12        5.97        6.35      0.22 o
   4  10  12        6.31        6.71      0.28 o
   5  10  12       17.98       19.98      0.37 o
   6  10  12        0.13       -0.21      0.33 o
   7  10  12        8.90        9.33      0.82 o
   1  -1  13        0.23        0.26      0.26 o
   2  -1  13        0.01       -0.01      0.25 o
   3  -1  13        5.22        3.65      0.20 o
   4  -1  13        1.82        2.22      0.26 o
   5  -1  13        0.23        0.75      0.25 o
   0   0  13        0.33        0.07      0.18 o
   1   0  13        0.45        0.97      0.25 o
   2   0  13        0.85        0.72      0.25 o
   3   0  13        0.52        0.18      0.25 o
   4   0  13        0.89        0.94      0.25 o
   5   0  13        0.23        0.51      0.25 o
   6   0  13        0.15        0.25      0.25 o
   7   0  13        2.45        1.43      0.20 o
   0   1  13        8.83        8.19      0.23 o
   1   1  13        6.71        5.87      0.21 o
   2   1  13        0.27        0.06      0.25 o
   3   1  13        3.72        3.97      0.18 o
   4   1  13        0.25        0.54      0.17 o
   5   1  13        0.34        0.97      0.24 o
   6   1  13        4.32        3.15      0.19 o
   7   1  13        0.03        0.43      0.25 o
   8   1  13        3.00        2.40      0.27 o
   0   2  13        0.65        1.32      0.18 o
   1   2  13        2.71        4.05      0.27 o
   2   2  13        2.93        4.51      0.25 o
   3   2  13        0.75        1.72      0.25 o
   4   2  13        3.19        3.11      0.25 o
   5   2  13        1.61        2.14      0.24 o
   6   2  13        0.60        0.48      0.24 o
   7   2  13        1.17        1.09      0.25 o
   8   2  13        0.11        0.38      0.18 o
   0   3  13        7.77        7.11      0.29 o
   1   3  13        0.65        0.87      0.25 o
   2   3  13        2.36        2.69      0.18 o
   3   3  13        3.99        4.47      0.20 o
   4   3  13        0.72        1.65      0.24 o
   5   3  13        0.90        1.07      0.24 o
   6   3  13        2.70        2.76      0.25 o
   7   3  13        0.06        0.06      0.24 o
   8   3  13        0.28        0.70      0.18 o
   9   3  13        2.23        2.44      0.27 o
   0   4  13        0.44        0.83      0.18 o
   1   4  13        1.35        2.30      0.25 o
   2   4  13       13.51       13.66      0.24 o
   3   4  13       12.33       12.03      0.29 o
   4   4  13        6.83        7.27      0.26 o
   5   4  13        1.66        2.36      0.25 o
   6   4  13        3.51        4.93      0.26 o
   7   4  13        0.92        1.09      0.25 o
   8   4  13        0.40       -0.10      0.25 o
   9   4  13        2.53        2.73      0.41 o
   0   5  13        0.57        0.64      0.16 o
   1   5  13        0.03        0.06      0.25 o
   2   5  13        1.18        1.20      0.25 o
   3   5  13        0.11        0.01      0.25 o
   4   5  13       11.92       13.22      0.29 o
   5   5  13        2.18        3.25      0.25 o
   6   5  13        0.53        1.08      0.25 o
   7   5  13       17.49       19.49      0.31 o
   8   5  13        0.81        0.83      0.45 o
   9   5  13        0.47        0.40      0.37 o
   0   6  13        2.33        2.26      0.18 o
   1   6  13        1.69        1.97      0.18 o
   2   6  13        0.07        0.14      0.15 o
   3   6  13        0.02        0.65      0.24 o
   4   6  13        1.52        1.68      0.25 o
   5   6  13        6.16        9.13      0.27 o
   6   6  13       14.62       17.99      0.31 o
   7   6  13        1.84        2.24      0.45 o
   8   6  13        0.00        0.15      0.23 o
   9   6  13        9.51        9.02      0.59 o
   1   7  13        9.29        8.46      0.27 o
   2   7  13        0.11        0.04      0.18 o
   3   7  13        0.42        0.35      0.22 o
   4   7  13        0.05        0.01      0.17 o
   5   7  13        3.34        3.41      0.22 o
   6   7  13        5.51        7.20      0.39 o
   7   7  13        5.91        5.90      0.26 o
   8   7  13        1.59        1.24      0.23 o
   9   7  13        1.05        1.09      0.22 o
   2   8  13        0.00        0.05      0.19 o
   3   8  13        0.47        0.90      0.15 o
   4   8  13        5.44        5.61      0.26 o
   5   8  13        9.73       13.26      0.25 o
   6   8  13        0.41        0.75      0.34 o
   7   8  13        7.87        7.80      0.25 o
   8   8  13        0.07        0.10      0.20 o
   4   9  13        1.35        1.61      0.20 o
   5   9  13        0.66        1.32      0.35 o
   6   9  13       14.41       15.38      0.38 o
   7   9  13        1.05        1.56      0.22 o
   3   1  14        0.33        0.27      0.26 o
   4   1  14        1.25        0.82      0.26 o
   5   1  14        0.17       -0.01      0.18 o
   2   2  14        0.37        0.20      0.18 o
   3   2  14        4.59        4.76      0.26 o
   4   2  14        3.00        1.97      0.27 o
   5   2  14        0.03        0.97      0.26 o
   6   2  14       12.07       13.71      0.31 o
   2   3  14        1.72        1.66      0.26 o
   3   3  14        0.60        0.47      0.19 o
   4   3  14        7.91        6.57      0.28 o
   5   3  14        2.84        3.60      0.26 o
   6   3  14        0.09       -0.19      0.19 o
   7   3  14        6.97        6.64      0.22 o
   2   4  14        2.90        2.58      0.27 o
   3   4  14        2.63        2.17      0.26 o
   4   4  14        7.47        7.15      0.22 o
   5   4  14        4.77        5.35      0.27 o
   6   4  14       28.20       32.13      0.31 o
   7   4  14        6.02        7.30      0.22 o
   2   5  14        0.03        0.31      0.18 o
   3   5  14       14.74       15.58      0.32 o
   4   5  14        0.21       -0.25      0.25 o
   5   5  14        1.70        2.48      0.26 o
   6   5  14        1.23        1.14      0.26 o
   7   5  14        9.97       11.06      0.24 o
   3   6  14        0.06        0.17      0.19 o
   4   6  14        0.69        0.85      0.19 o
   5   6  14        1.61        2.24      0.26 o
   6   6  14        2.74        3.21      0.21 o
   7   6  14        4.19        4.16      0.28 o
   4   7  14        2.25        2.02      0.27 o
   5   7  14        2.09        2.07      0.26 o
   6   7  14        8.44       10.09      0.30 o
   7   7  14        0.81        0.81      0.26 o
 
